# Supplementary material for: Comparative Transcriptome Analysis Identifies CCDC80 as a Novel Gene Associated with Pulmonary Arterial Hypertension
Source: Front Pharmacol. 2016 Jun 7;7:142. doi: 10.3389/fphar.2016.00142 (PMC4894905; doi:10.3389/fphar.2016.00142)
Supplement: Supplementary file 3 [file Table_1.XLSX]

## Sheet: rat SU_hypoxia
Table S1-1 DEGs in a rat PAH model induced by SU5416/Hypoxia (GSE8078)
Symbol	UniProt	log(PAH/C)	FDR
ACAT2	Q9BWD1	0.75634	0.1017
ACE	P12821	-0.744197	0.0891
ACKR3	P25106	0.647545	0.1311
ACOT2	P49753	-0.70275	0.0666
ACTC1	P68032	0.52296	0.1078
ACTG2	P63267	1.16331	0.003
ACVR2B	Q13705	-0.915664	0.023
ADA	P00813	0.90134	0.0297
ADAMTS1	Q9UHI8	0.645794	0.1433
ADORA2B	P29275	0.637378	0.162
AEBP1	Q8IUX7	0.769602	0.1003
AFG3L2	Q9Y4W6	-0.638905	0.1442
AGR2	O95994	1.1721	0.0078
AIF1L	Q9BQI0	1.19251	0.0045
AKAP12	Q02952	-0.651768	0.1404
AKR1B10	O60218	0.739416	0.1001
ALDH7A1	P49419	0.687419	0.133
ALOX15	P16050	0.929109	0.0287
AMIGO2	Q86SJ2	-0.664059	0.1405
AMOTL2	Q9Y2J4	-0.715012	0.0984
ANKRD1	Q15327	0.437228	0.1863
AOX1	Q06278	-0.611535	0.1674
APLN	Q9ULZ1	-1.18541	0.0036
AQP1	P29972	0.716684	0.1446
AQP4	P55087	1.22817	0.0032
ARF3	P61204	-0.355313	0.1838
ARL4A	P40617	0.705845	0.1025
ARL6IP1	Q15041	-0.614403	0.1648
ASPN	Q9BXN1	1.37122	0.0008
ATE1	O95260	1.17824	0.0046
ATF3	P18847	-0.697359	0.0921
ATP1A1	P05023	0.746313	0.1322
BANK1	Q8NDB2	-1.42818	0
BASP1	P80723	0.933573	0.0246
BGN	P21810	0.640806	0.1834
BNIP3	Q12983	0.820812	0.0543
C1QA	P02745	1.36743	0.001
C1QC	P02747	1.62401	0
C1R	P00736	0.755828	0.0866
C4orf33	Q8N1A6	-0.647016	0.118
CA4	P22748	-0.914303	0.0217
CAPG	P40121	0.691445	0.1405
CAST	P20810	0.654802	0.1838
CCDC3	Q9BQI4	-0.79011	0.0602
CCDC80	Q76M96	0.705226	0.142
CCS	O14618	0.61306	0.1969
CD14	P08571	0.853277	0.0518
CD68	P34810	0.692784	0.1315
CDKN1A	P38936	0.651316	0.1483
CDKN1B	P46527	0.749062	0.0845
CHI3L1	P36222	0.990011	0.0141
CHIA	Q9BZP6	1.79081	0
CHODL	Q9H9P2	0.662479	0.1554
CIRBP	Q14011	-0.551522	0.1177
CISD2	Q8N5K1	0.612117	0.1791
CKAP4	Q07065	0.562084	0.185
CLCF1	Q9UBD9	-0.638232	0.1911
CLEC2L	P0C7M8	0.666211	0.1305
CLIC2	O15247	0.683292	0.1261
CLK1	P49759	-0.809954	0.0551
CNN1	P51911	0.772646	0.0784
CNOT4	O95628	-0.626825	0.1766
COL1A1	P02452	0.918768	0.0352
CP	P00450	0.753348	0.0862
CPM	P14384	0.673647	0.168
CPXM2	Q8N436	1.06881	0.0058
CSGALNACT1	Q8TDX6	0.695192	0.1251
CST7	O76096	0.834711	0.0468
CYBB	P04839	0.636265	0.1968
CYP1B1	Q16678	3.43034	0
CYP4B1	P13584	-0.6333	0.1813
CYR61	O00622	-0.910773	0.026
DBP	Q10586	0.924252	0.0191
DDIT4	Q9NX09	0.826681	0.0463
DEK	P35659	0.758559	0.0863
DES	P17661	0.890719	0.0317
DLGAP1	O14490	-0.661091	0.1913
DLL4	Q9NR61	-1.02151	0.0128
DTX4	Q9Y2E6	-0.419083	0.1399
DUSP1	P28562	0.65471	0.1427
EDN1	P05305	0.70832	0.1133
EGFLAM	Q63HQ2	1.09167	0.0062
EIF3A	Q14152	0.615887	0.141
ELN	P15502	1.23168	0.003
ENO1	P06733	0.662479	0.1619
ENPP2	Q13822	1.02247	0.0086
EPRS	P07814	0.72561	0.1259
ERP44	Q9BS26	0.666666	0.197
ERRFI1	Q9UJM3	0.714136	0.105
F3	P13726	0.813361	0.0609
FBRSL1	Q9HCM7	-0.661547	0.1586
FDPS	P14324	0.753262	0.1243
FETUB	Q9UGM5	1.14626	0.0031
FMO1	Q01740	-0.882571	0.0312
FNBP1	Q96RU3	-0.690824	0.1249
FRZB	Q92765	1.54201	0
GABRA1	P14867	-1.01713	0.0097
GAPDH	P04406	0.864176	0.0465
GFRA2	O00451	-0.953718	0.0205
GHDC	Q8N2G8	1.04775	0.0076
GK	P32189	0.810237	0.0974
GNA14	O95837	-0.628162	0.1492
GPR182	O15218	0.721591	0.1059
GREM2	Q9H772	-0.681307	0.109
GRIA3	P42263	-0.745648	0.0929
GZMA	P12544	-0.606913	0.055
HBB	P68871	0.701682	0.1401
HIST1H2BN	Q99877	0.939979	0.0371
HLA-B	Q95365	-0.655853	0.1051
HPGD	P15428	-1.5547	0
HSPA9	P38646	-0.927963	0.0262
IDI1	Q13907	0.961401	0.027
IFITM1	P13164	0.62499	0.187
IGFBPL1	Q8WX77	0.600936	0.1702
IL6ST	P40189	0.78927	0.0724
IRF3	Q14653	-0.714775	0.1107
ITIH4	Q14624	1.06764	0.0084
KIF23	Q02241	0.671384	0.1479
KITLG	P21583	-0.47293	0.1118
KLRD1	Q13241	-0.733363	0.1001
KRT23	Q9C075	0.735436	0.072
LAMC1	P11047	0.717035	0.1269
LCN2	P80188	2.11243	0
LENG8	Q96PV6	-0.659495	0.1301
LGALS1	P09382	0.764176	0.102
LIMS2	Q7Z4I7	0.63171	0.1709
LMCD1	Q9NZU5	-0.776207	0.0646
LOX	P28300	0.808344	0.0723
LRRN3	Q9H3W5	-0.852303	0.0292
LTBP2	Q14767	0.701061	0.1323
LUM	P51884	0.854953	0.0549
LYPD2	Q6UXB3	0.637935	0.125
LYVE1	Q9Y5Y7	-1.3357	0.0029
MAL2	Q969L2	0.629753	0.1265
MAML2	Q8IZL2	-0.504714	0.1373
MAPRE1	Q15691	0.701239	0.1141
MBNL2	Q5VZF2	1.07943	0.0063
MEX3B	Q6ZN04	-0.70557	0.0981
MIF	P14174	0.700706	0.1242
MINK1	Q8N4C8	-0.689893	0.1181
MMP23B	O75900	1.23609	0.0011
MMRN1	Q13201	0.920751	0.0287
MRC1	P22897	0.620868	0.1981
MT1E	P04732	0.608336	0.1986
MT1H	P80294	0.73292	0.0871
MUSTN1	Q8IVN3	1.29261	0.0008
MYL9	P24844	0.725872	0.1065
NETO2	Q8NC67	0.784169	0.069
NME2	P22392	0.650856	0.1841
NNAT	Q16517	0.729183	0.0983
NOS3	P29474	0.654436	0.1439
NOV	P48745	1.05527	0.008
NQO1	P15559	1.28836	0.0007
NR1D1	P20393	0.498659	0.0344
NRARP	Q7Z6K4	-0.80768	0.0495
NUP210	Q8TEM1	-0.660406	0.137
OLR1	P78380	0.738206	0.127
P2RY2	P41231	0.644318	0.1672
P4HA3	Q7Z4N8	0.59846	0.1978
PCDH18	Q9HCL0	-0.608452	0.1665
PCP4L1	A6NKN8	-0.985359	0.02
PDE4B	Q07343	0.862749	0.0407
PDLIM1	O00151	0.602457	0.1973
PDLIM3	Q53GG5	-0.687335	0.116
PELI2	Q9HAT8	0.751464	0.1074
PFKL	P17858	0.634593	0.1466
PGM2L1	Q6PCE3	-1.16004	0.0028
PHEX	P78562	-0.680845	0.141
PLAU	P00749	-0.671393	0.1361
PLCB4	Q15147	-0.765867	0.0841
PLN	P26678	0.697863	0.0683
PMEPA1	Q969W9	0.785006	0.0718
PPAP2A	O14494	0.70248	0.1092
PPAP2B	O14495	-0.577767	0.1571
PTGS2	P35354	1.14958	0.0047
PTMS	P20962	0.622743	0.1491
PTPN22	Q9Y2R2	-0.953998	0.0214
RAB14	P61106	-0.776454	0.0972
RAB4A	P20338	0.716771	0.1058
RASGEF1A	Q8N9B8	-1.09142	0.0064
RBM39	Q14498	-0.718331	0.1197
RBM5	P52756	-0.754869	0.0904
RGS1	Q08116	0.923948	0.0292
RGS7	P49802	-0.595315	0.1934
RHOJ	Q9H4E5	0.787349	0.0715
RIN2	Q8WYP3	-0.800626	0.0786
RSRP1	Q9BUV0	-0.761702	0.0779
SDF2L1	Q9HCN8	0.639232	0.177
SEMA3G	Q9NS98	-0.873027	0.0234
SEMA4F	O95754	-0.680151	0.1183
SEMA6A	Q9H2E6	-0.990223	0.0204
SEPW1	P63302	0.615793	0.1922
SERP2	Q8N6R1	-0.601869	0.1927
SLC29A1	Q99808	-1.00752	0.0123
SLC39A8	Q9C0K1	0.836651	0.0465
SLC6A4	P31645	-1.00087	0.0082
SLC6A6	P31641	0.691534	0.1073
SMAD6	O43541	-1.12343	0.0045
SMARCA1	P28370	-0.891911	0.0295
SMOC2	Q9H3U7	0.728922	0.1016
SPN	P16150	-0.800124	0.0597
SPNS2	Q8IVW8	-0.935117	0.0204
SSTR1	P30872	-0.789861	0.072
SUSD2	Q9UGT4	0.659468	0.1483
SV2B	Q7L1I2	-0.573252	0.1446
SYNCRIP	O60506	0.639417	0.1474
TAGLN	Q01995	0.684998	0.1239
TAP1	Q03518	-0.579275	0.1841
TDRD3	Q9H7E2	-0.625489	0.1929
TFPI	P10646	-0.749281	0.0826
TIA1	P31483	-0.803645	0.073
TIMP1	P01033	1.02219	0.013
TIMP3	P35625	0.76086	0.0997
TLE1	Q04724	-0.707218	0.1049
TLN1	Q9Y490	-0.686638	0.119
TM4SF1	P30408	1.59507	0
TMEM26	Q6ZUK4	0.945533	0.0217
TOX3	O15405	-0.719756	0.0984
TPM2	P07951	1.04334	0.0082
TRPV2	Q9Y5S1	0.768841	0.087
TSPAN4	O14817	0.585347	0.1584
UBASH3B	Q8TF42	-0.713829	0.1047
USP18	Q9UMW8	-0.600993	0.1494
USP29	Q9HBJ7	-0.736725	0.077
VLDLR	P98155	0.72779	0.1069
WISP2	O76076	0.93138	0.0244
XPNPEP2	O43895	-0.978805	0.0148
ZEB2	O60315	-0.880976	0.0393

## Sheet: mouse Fra2TG
Table S1-2 DEGs in a mouse PAH model induced by Fra-2 overexpression (GSE51222)
Symbol	UniProt	log(PAH/C)	FDR
AARS2	Q5JTZ9	0.497536	0.1489
ABCB1	P08183	0.973134	0.0024
ABCB4	P21439	1.22293	0
ACP5	P13686	0.562865	0.0761
ACSS2	Q9NR19	0.489132	0.1902
ADAM15	Q13444	0.794769	0.0107
ADAMTS1	Q9UHI8	0.587269	0.0718
ADAMTS8	Q9UP79	-0.504305	0.156
ADORA2B	P29275	-0.580138	0.0925
ADRB1	P08588	0.875859	0.0092
AGR2	O95994	0.870818	0.0076
AGRP	O00253	0.506399	0.1523
AHR	P35869	0.980391	0.0022
AIF1	P55008	-0.716434	0.0379
AKR1B10	O60218	1.62672	0
ALAS2	P22557	-1.86355	0
ALOX12	P18054	-0.825721	0.0133
ALOX5	P09917	-0.477743	0.1863
AMICA1	Q86YT9	-0.807175	0.0364
ANGPTL4	Q9BY76	-0.503487	0.1433
ANKRD1	Q15327	0.551491	0.0957
ANKRD13B	Q86YJ7	0.676267	0.0241
ANO9	A1A5B4	0.51541	0.1068
APLN	Q9ULZ1	-0.895395	0.011
APLNR	P35414	1.42712	0
AQP1	P29972	0.490262	0.1488
ARNTL	O00327	-0.540149	0.1206
ARRB2	P32121	-0.528032	0.1429
ARRDC2	Q8TBH0	-0.618163	0.0961
ART3	Q13508	0.576377	0.0831
AS3MT	Q9HBK9	0.59474	0.0652
ASAP2	O43150	0.556012	0.0872
ASPA	P45381	0.680864	0.0378
ASS1	P00966	0.884715	0.0052
ATF3	P18847	-1.68177	0
ATF4	P18848	-0.520562	0.1408
B2M	P61769	-0.485196	0.1624
B4GALT1	P15291	-0.536587	0.1084
BACE2	Q9Y5Z0	0.811224	0.0117
BMPR2	Q13873	-0.583809	0.0774
BOK	Q9UMX3	0.531968	0.0946
BPGM	P07738	-0.545824	0.0977
BST1	Q10588	0.8118	0.0085
BTG2	P78543	-0.718806	0.033
BTLA	Q7Z6A9	-0.549831	0.1165
C11orf96	Q7Z7L8	-0.475535	0.1903
C15orf52	Q6ZUT6	0.982364	0.0018
C2	P06681	0.690641	0.0227
C2CD4A	Q8NCU7	-0.798115	0.0198
C2CD4B	A6NLJ0	-1.31473	0.001
C3orf58	Q8NDZ4	-0.501239	0.1742
C8orf4	Q9NR00	0.552377	0.0891
CACNA1S	Q13698	-0.896737	0.008
CAPG	P40121	0.632827	0.0378
CAPN5	O15484	0.753177	0.0142
CCDC80	Q76M96	0.613437	0.0629
CCDC85A	Q96PX6	-0.497771	0.1725
CCL17	Q92583	-0.997117	0.007
CCL21	O00585	0.532467	0.1086
CCL5	P13501	-1.87144	0
CCNL1	Q9UK58	-0.551099	0.0994
CCR6	P51684	-0.635091	0.0632
CD14	P08571	-0.498994	0.174
CD28	P10747	0.742265	0.0148
CD300LD	Q6UXZ3	-0.75268	0.0385
CD300LF	Q8TDQ1	-0.65449	0.0941
CD34	P28906	1.81135	0
CD38	P28907	0.656634	0.0596
CD3D	P04234	0.817951	0.0101
CD3G	P09693	0.617863	0.0493
CD5	P06127	0.940129	0.0026
CD6	P30203	0.773152	0.0146
CD7	P09564	-0.538891	0.1111
CD72	P21854	0.533165	0.143
CD83	Q01151	-1.08375	0.0018
CD93	Q9NPY3	0.542605	0.1144
CDH13	P55290	0.574828	0.1027
CDH2	P19022	0.767994	0.0152
CDK5RAP1	Q96SZ6	0.518233	0.1406
CDKN1A	P38936	-1.07309	0.0044
CDKN2A	Q8N726	0.814263	0.0142
CDR2	Q01850	-0.506968	0.1678
CDR2L	Q86X02	0.578794	0.1025
CDYL2	Q8N8U2	0.504468	0.1288
CEBPD	P49716	-0.603183	0.0912
CFP	P27918	0.577538	0.0647
CH25H	O95992	0.920446	0.0087
CIRBP	Q14011	0.582267	0.0726
CLEC10A	Q8IUN9	-0.505943	0.1499
CLEC1B	Q9P126	-0.695255	0.0362
CLEC4D	Q8WXI8	-1.13955	0.0071
CMTM3	Q96MX0	0.612683	0.0465
CNKSR3	Q6P9H4	0.711495	0.018
COL4A1	P02462	0.506399	0.1247
COX4I2	Q96KJ9	0.476537	0.1867
CPLX2	Q6PUV4	0.796764	0.0101
CPNE5	Q9HCH3	-0.604498	0.0956
CSRNP1	Q96S65	-1.04871	0.0046
CTNNBIP1	Q9NSA3	0.574247	0.0762
CTSA	P10619	-1.27439	0.0006
CTSW	P56202	-0.879648	0.0065
CXCL16	Q9H2A7	-0.540988	0.1008
CXCL17	Q6UXB2	0.494467	0.1531
CXCR2	P25025	-0.444773	0.1945
CYBRD1	Q53TN4	0.606821	0.0513
CYP26B1	Q9NR63	0.229711	0.041
CYP2D6	P10635	-0.523878	0.125
CYP2E1	P05181	-0.650408	0.0736
CYR61	O00622	-0.630617	0.0708
DBP	Q10586	1.79494	0
DDIT3	P35638	-0.697827	0.0314
DDIT4	Q9NX09	-0.968887	0.0063
DECR2	Q9NUI1	-0.586623	0.0768
DHH	O43323	1.16723	0.0004
DNAJB1	P25685	-0.611314	0.0934
DUSP1	P28562	-0.537634	0.1509
DUSP2	Q05923	-1.00202	0.0033
DUSP8	Q13202	-0.952043	0.0096
DYSF	O75923	1.11623	0.0007
EBI3	Q14213	-0.585756	0.0886
ECSCR	Q19T08	0.495695	0.1491
EDNRB	P24530	-0.607573	0.0737
EMB	Q6PCB8	-0.466935	0.1916
EMCN	Q9ULC0	0.92037	0.0071
EMP1	P54849	0.809085	0.0103
ENDOD1	O94919	0.504976	0.1344
ENOX2	Q16206	0.483055	0.1862
ERRFI1	Q9UJM3	-0.567682	0.0992
ESM1	Q9NQ30	-2.05709	0
EXOC3L1	Q86VI1	0.553655	0.0945
EXOSC9	Q06265	0.621806	0.043
F10	P00742	0.656268	0.0489
F7	P08709	0.536849	0.0925
FAM127C	Q17RB0	0.997256	0.0017
FAM129A	Q9BZQ8	-0.544982	0.1028
FAM181B	A6NEQ2	1.40871	0
FAM43A	Q8N2R8	0.608715	0.0549
FAM92A1	A1XBS5	0.49416	0.1414
FCGR2A	P12318	-0.547721	0.1398
FCRLA	Q7L513	-0.631288	0.0739
FES	P07332	0.521754	0.1411
FGD2	Q7Z6J4	-1.0026	0.0043
FGFR3	P22607	-0.62638	0.0526
FIBIN	Q8TAL6	-0.955396	0.0041
FKBP10	Q96AY3	0.558072	0.0829
FOS	P01100	-1.02093	0.004
FOSB	P53539	-0.757062	0.0225
FOSL2	P15408	-0.802135	0.0205
FPR2	P25090	-0.522634	0.1716
FST	P19883	-0.635316	0.0779
FXYD5	Q96DB9	0.456175	0.1869
FZD6	O60353	0.540523	0.0867
GADD45G	O95257	-0.674844	0.0389
GALNT1	Q10472	0.507008	0.1289
GBP5	Q96PP8	-0.488633	0.1561
GCHFR	P30047	-0.824955	0.0289
GDF15	Q99988	-1.65608	0
GDPD2	Q9HCC8	-0.926317	0.0044
GJA4	P35212	0.881195	0.0088
GJB3	O75712	0.68446	0.0302
GLB1L2	Q8IW92	-0.75755	0.0312
GLIPR1	P48060	-0.539729	0.1201
GLO1	Q04760	-0.543509	0.1402
GNA14	O95837	0.703632	0.0224
GNAO1	P09471	-0.496346	0.1571
GNB4	Q9HAV0	-0.487621	0.1559
GNPTG	Q9UJJ9	0.516519	0.1549
GPC1	P35052	-0.68966	0.0386
GPCPD1	Q9NPB8	-0.569608	0.0993
GPNMB	Q14956	0.716157	0.0184
GRAMD4	Q6IC98	0.662114	0.0305
GZMA	P12544	-4.17919	0
HARS	P12081	0.598651	0.0521
HAS1	Q92839	-0.913216	0.0078
HBB	P68871	-0.88977	0.0071
HCAR2	Q8TDS4	-1.36885	0.0006
HIST1H1E	P10412	-0.307216	0.1561
HLA-A	Q09160	-0.583809	0.1845
HLA-B	Q95365	-0.604498	0.0646
HLA-DQA1	P01909	0.5757	0.0814
HLA-F	P30511	-0.538471	0.1025
HMGCS2	P54868	-0.57583	0.1023
HMOX1	P09601	0.777451	0.0869
HSPA12B	Q96MM6	0.480886	0.1751
HSPA8	P11142	-0.506763	0.1474
HSPB1	P04792	-0.475535	0.1706
HSPH1	Q92598	-0.643856	0.0544
HYAL1	Q12794	-0.532825	0.1247
IFIT1	P09914	-0.498586	0.164
IL3RA	P26951	0.522859	0.1205
IRF2BP2	Q7Z5L9	-0.489443	0.1761
IRS2	Q9Y4H2	-0.695723	0.0368
ITGA6	P23229	1.19793	0
ITGB4	P16144	0.854554	0.0073
ITIH4	Q14624	-0.943971	0.0044
ITLN1	Q8WWA0	2.2379	0
JUND	P17535	-0.475535	0.1754
KCNJ13	O60928	-0.511896	0.1321
KIF26B	Q2KJY2	-0.546456	0.1027
KLF10	Q13118	0.692338	0.0307
KLK8	O60259	0.577924	0.0802
KLRD1	Q13241	-0.673003	0.0524
L3MBTL3	Q96JM7	0.736042	0.0257
LAMA5	O15230	0.541614	0.0862
LDB2	O43679	0.593688	0.0601
LEPR	P48357	0.656176	0.0336
LRG1	P02750	-0.514161	0.1664
LSS	P48449	-0.568324	0.1055
LTC4S	Q16873	-0.515398	0.1403
LTF	P02788	0.619742	0.0755
LY96	Q9Y6Y9	0.623211	0.0526
MAFF	Q9ULX9	-0.780413	0.0195
MAGED2	Q9UNF1	0.702746	0.02
MANBAL	Q9NQG1	0.679784	0.0308
MAP3K6	O95382	-0.562346	0.1503
MARCO	Q9UEW3	-1.99137	0
MAST4	O15021	0.697329	0.0339
MKRN1	Q9UHC7	-0.564478	0.0914
MLKL	Q8NB16	0.596649	0.0615
MMRN2	Q9H8L6	0.943359	0.0034
MPZL1	O95297	0.555129	0.0866
MSLN	Q13421	0.675906	0.0295
MTSS1L	Q765P7	-0.743472	0.0203
MXD1	Q05195	-0.905899	0.0237
MYH7	P12883	-0.575185	0.0856
MYL3	P08590	-0.667722	0.0821
MYRIP	Q8NFW9	-1.11154	0.0024
N4BP3	O15049	0.645609	0.0381
NEURL2	Q9BR09	0.961475	0.0036
NFE2	Q16621	-0.964376	0.0042
NFIL3	Q16649	-1.30401	0.0007
NFKBID	Q8NI38	-0.813753	0.0208
NHSL1	Q5SYE7	0.538538	0.111
NKG7	Q16617	-1.15489	0.0005
NLRP1	Q9C000	-0.612417	0.0746
NOS3	P29474	0.703544	0.0227
NPPA	P01160	-1.34154	0.0007
NPR3	P17342	0.979952	0.0042
NR1D2	Q14995	1.00159	0.0019
NR4A1	P22736	-1.16262	0.001
NRAS	P01111	0.554147	0.0864
NRCAM	Q92823	0.714575	0.0333
NRGN	Q92686	-0.863021	0.0089
NRXN2	Q9P2S2	0.631058	0.0625
NTRK2	Q16620	0.600936	0.0644
P2RX7	Q99572	0.775598	0.0185
PCBP3	P57721	0.718	0.0184
PCDH1	Q08174	0.650948	0.0375
PCDH17	O14917	0.593402	0.0854
PCSK5	Q92824	0.480886	0.1926
PCSK6	P29122	0.580435	0.0763
PDE2A	O00408	-0.506763	0.1529
PDP1	Q9P0J1	0.549226	0.0814
PDXDC1	Q6P996	-0.765376	0.0242
PF4	P02776	-0.678765	0.0397
PHLDA3	Q9Y5J5	0.801655	0.0103
PIF1	Q9H611	-0.530531	0.1297
PITPNC1	Q9UKF7	-0.519528	0.1408
PKDCC	Q504Y2	-0.467134	0.1806
PKN3	Q6P5Z2	2.01553	0
PKNOX2	Q96KN3	-0.935945	0.0042
PLAC8	Q9NZF1	0.516822	0.115
PLBD1	Q6P4A8	-0.597278	0.0774
PLCB1	Q9NQ66	0.715718	0.0187
PLCB4	Q15147	-0.494719	0.1624
PLCD3	Q8N3E9	0.71396	0.0225
PLEC	Q15149	0.540523	0.0865
PLLP	Q9Y342	0.772224	0.0182
PLTP	P55058	1.03766	0.0014
PMVK	Q15126	-0.779918	0.0323
PPBP	P02775	-0.816545	0.0157
PRAM1	Q96QH2	-0.571536	0.1541
PRELID2	Q8N945	0.566669	0.0964
PRKCDBP	Q969G5	1.02814	0.0009
PRSS12	P56730	2.20148	0
PRSS23	O95084	0.527771	0.1224
PTGS1	P23219	-0.514161	0.1327
RAB11FIP1	Q6WKZ4	-0.528656	0.1122
RAB32	Q13637	-0.529697	0.1309
RALGDS	Q12967	0.522458	0.1077
RAMP3	O60896	0.51005	0.1493
RASGRP3	Q8IV61	1.09869	0.0007
RASIP1	Q5U651	0.595313	0.0649
REEP1	Q9H902	0.795601	0.0097
RETNLB	Q9BQ08	-0.813499	0.053
RGS9	O75916	-0.726902	0.0322
RHOU	Q7L0Q8	-0.663374	0.0411
RIPK3	Q9Y572	0.647729	0.0381
RNF144A	P50876	0.738033	0.0226
RNF39	Q9H2S5	-0.799872	0.0211
RPS6KA4	O75676	0.473215	0.1721
RRP15	Q9Y3B9	0.472384	0.1849
RUFY4	Q6ZNE9	-0.563838	0.1177
S100A10	P60903	0.535953	0.0926
S100A4	P26447	1.02659	0.0012
S100A8	P05109	-0.942862	0.0224
SCARB1	Q8WTV0	0.835358	0.0092
SCD	O00767	0.647453	0.0349
SCN3B	Q9NY72	0.643949	0.0373
SEMA3C	Q99985	0.733875	0.0181
SERPIND1	P05546	0.67717	0.0325
SERPINE1	P05121	-0.490253	0.1765
SFRP2	Q96HF1	1.1099	0.0007
SFXN3	Q9BWM7	0.587653	0.0639
SGSM1	Q2NKQ1	0.467801	0.1643
SIK1	P57059	-0.811219	0.0189
SKAP1	Q86WV1	0.627887	0.0512
SLC16A3	O15427	-0.605815	0.0988
SLC16A6	O15403	-0.525123	0.1531
SLC16A9	Q7RTY1	-0.492281	0.1621
SLC22A15	Q8IZD6	-0.471929	0.1764
SLC25A24	Q6NUK1	0.652509	0.0305
SLC25A25	Q6KCM7	-0.671164	0.0529
SLC2A3	P11169	-1.06945	0.0031
SLC2A6	Q9UGQ3	-0.603841	0.1169
SLC6A9	P48067	-0.467533	0.1957
SLC7A7	Q9UM01	0.529071	0.1089
SMAD6	O43541	-0.510046	0.1593
SNCG	O76070	0.715191	0.0223
SNN	O75324	0.673285	0.034
SORBS1	Q9BX66	-0.493297	0.1734
SOX17	Q9H6I2	0.939151	0.0038
SOX4	Q06945	0.861955	0.0135
SOX7	Q9BT81	0.526069	0.1447
SPATA13	Q96N96	0.838911	0.0092
SPECC1	Q5M775	0.566279	0.0834
SPNS2	Q8IVW8	0.643487	0.0494
SPOCK2	Q92563	-0.469929	0.173
SPON2	Q9BUD6	-0.731925	0.0367
SPRY1	O43609	-0.702515	0.0318
SRD5A1	P18405	0.495081	0.1669
ST8SIA4	Q92187	0.479541	0.164
STARD4	Q96DR4	0.541019	0.0931
STMN2	Q93045	0.728748	0.0186
SUMO2	P61956	1.0684	0.001
TBXAS1	P24557	0.520749	0.1183
TCF12	Q99081	-0.518081	0.1644
TCF7	P36402	0.670025	0.0295
THBD	P07204	0.622087	0.0488
THBS1	P07996	-0.762436	0.0184
THRSP	Q92748	0.335826	0.0997
TIE1	P35590	0.478402	0.1989
TIFA	Q96CG3	0.501617	0.1473
TMEM100	Q9NV29	0.55395	0.0953
TMEM44	Q2T9K0	0.616264	0.0802
TMEM67	Q5HYA8	0.547154	0.0932
TNFAIP2	Q03169	-0.573038	0.0848
TNFAIP8L1	Q8WVP5	0.509848	0.1431
TNNI2	P48788	-0.681539	0.0386
TPPP	O94811	-0.763171	0.0214
TRAPPC3	O43617	0.543496	0.0861
TREM2	Q9NZC2	0.63385	0.0431
TREML1	Q86YW5	-0.709812	0.0319
TRIM47	Q96LD4	-0.520976	0.1211
TSPAN4	O14817	0.467488	0.1873
TTC12	Q9H892	0.467593	0.1735
TUBB2A	Q13885	0.605305	0.0615
TUBB2B	Q9BVA1	1.38427	0
TUFT1	Q9NNX1	-0.558942	0.0959
UACA	Q9BZF9	0.881508	0.0075
UBE2L6	O14933	-0.54414	0.0966
UBE2S	Q16763	-0.529489	0.1527
UCP2	P55851	-0.559579	0.091
UCP3	P55916	-0.486206	0.156
UNC5B	Q8IZJ1	0.625832	0.0565
UPP1	Q16831	2.58698	0
VEGFC	P49767	0.675906	0.0336
VILL	O15195	0.528871	0.093
VWA3B	Q502W6	-0.536378	0.1179
WDR62	O43379	-0.515192	0.1226
WFDC1	Q9HC57	0.781066	0.0166
WNT5A	P41221	0.482848	0.1476
WT1	P19544	-0.529489	0.1431
WWTR1	Q9GZV5	0.569588	0.0723
XPNPEP2	O43895	-1.23311	0.0006
ZBTB16	Q05516	-1.3419	0.0178
ZNF319	Q9P2F9	0.529271	0.1018
ZNF503	Q96F45	0.688136	0.0491
ZSWIM6	Q9HCJ5	0.5007	0.1412

## Sheet: mouse Schistosomiasis
Table S1-3 DEGs in a mouse PAH model induced by Schistosomiasis (GSE48936)
Symbol	UniProt	log(PAH/C)	FDR
ALOX15	P16050	3.58425	0
ARG1	P05089	4.10709	0
BPIFA1	Q9NP55	-3.81401	0
C3AR1	Q16581	2.65088	0
CA3	P07451	-3.97256	0
CCL11	P51671	3.02873	0
CCL24	O00175	3.90038	0
CCR3	P51677	3.19453	0
CFD	P00746	-2.74082	0
CLCA1	A8K7I4	3.40788	0
CTSK	P43235	2.66059	0
CYP2A13	Q16696	-2.04931	0
DCSTAMP	Q9H295	2.60554	0
FABP1	P07148	-2.25291	0
FBP1	P09467	2.89128	0
FMO3	P31513	-2.72834	0
FPR1	P21462	-3.16618	0
GAPT	Q8N292	2.81332	0
GATM	P50440	3.00614	0
LRAT	O95237	-2.04633	0
MMP12	P39900	3.61108	0
MMP13	P45452	3.57228	0
PDCD1LG2	Q9BQ51	3.49532	0
PON1	P27169	-3.63129	0
PRG2	P13727	2.87173	0
RETNLB	Q9BQ08	2.8292	0
SCGB3A2	Q96PL1	-2.44536	0
SERPINB2	P05120	2.60426	0
SLC26A4	O43511	3.81247	0
SLC7A11	Q9UPY5	2.73706	0
THBS4	P35443	2.68646	0
TM4SF19	Q96DZ7	3.83629	0
TNIP3	Q96KP6	2.77909	0
ADAM8	P78325	2.42967	0.0002
C1QB	P02746	2.2512	0.0002
CCL3L1	P16619	2.37579	0.0002
CORIN	Q9Y5Q5	2.51516	0.0002
FXYD4	P59646	2.37673	0.0002
GPR65	Q8IYL9	2.41191	0.0002
IGF1	P05019	2.47301	0.0002
MMP19	Q99542	2.29216	0.0002
RGS1	Q08116	2.51808	0.0002
SLC7A8	Q9UHI5	2.31603	0.0002
TIMP1	P01033	2.46858	0.0002
CHIA	Q9BZP6	2.57461	0.0003
CYP4F2	P78329	2.58366	0.0003
GPNMB	Q14956	2.60905	0.0003
PLA2G7	Q13093	2.56177	0.0003
MMP25	Q9NPA2	2.26948	0.0004
AQP9	O43315	2.19931	0.0005
EGLN3	Q9H6Z9	2.2454	0.0005
OCSTAMP	Q9BR26	2.25381	0.0005
SCIN	Q9Y6U3	2.20436	0.0005
SLC6A20	Q9NP91	2.23386	0.0005
CH25H	O95992	2.10652	0.0006
ITGAX	P20702	2.16896	0.0006
SLAMF8	Q9P0V8	2.18755	0.0006
TNFRSF9	Q07011	2.21039	0.0006
C17orf58	Q2M2W7	-1.88364	0.0007
CXCL9	Q07325	2.22348	0.0007
CYP2E1	P05181	-2.12155	0.0008
HK3	P52790	2.10417	0.0009
CCL17	Q92583	1.98422	0.001
CD300LB	A8K4G0	2.02846	0.001
F5	P12259	2.07676	0.001
IL1RL1	Q01638	2.15455	0.001
TARM1	B6A8C7	2.07745	0.001
TMEM26	Q6ZUK4	2.05703	0.001
ADORA3	P0DMS9	2.00245	0.0011
CCR1	P32246	2.11829	0.0011
CD84	Q9UIB8	2.01003	0.0011
CLEC7A	Q9BXN2	2.05193	0.0011
IL7R	P16871	2.07361	0.0011
SPRR2G	Q9BYE4	2.09619	0.0011
C1QC	P02747	2.00195	0.0012
COL6A5	A8TX70	2.13963	0.0012
KCNN4	O15554	1.98193	0.0012
SLC5A1	P13866	2.00155	0.0012
GSTA3	Q16772	-1.76709	0.0013
IL1RN	P18510	1.97501	0.0013
MS4A6A	Q9H2W1	1.96344	0.0013
P2RX1	P51575	1.93146	0.0013
RGS5	O15539	2.04921	0.0013
MS4A7	Q9GZW8	1.91667	0.0014
ACP5	P13686	1.88354	0.0016
CCR5	P51681	1.93746	0.0016
CLEC10A	Q8IUN9	1.86394	0.0016
TBXAS1	P24557	1.89033	0.0016
ITGAM	P11215	1.86643	0.0017
CXCR6	O00574	1.88296	0.0019
SLC38A4	Q969I6	-1.66887	0.0019
PGLYRP1	O75594	1.84109	0.002
MYO5A	Q9Y4I1	1.91632	0.0022
SLAMF7	Q9NQ25	1.81922	0.0022
ANKRD55	Q3KP44	1.85921	0.0025
APOL4	Q9BPW4	1.93021	0.0025
C1QA	P02745	1.79764	0.0025
FCGR2A	P12318	1.76077	0.0026
CLEC4A	Q9UMR7	1.83596	0.0028
F10	P00742	1.83621	0.0028
MS4A4A	Q96JQ5	1.74472	0.0028
MSR1	P21757	1.78914	0.0028
CYP4B1	P13584	-1.65336	0.0029
OLR1	P78380	1.82936	0.0029
CD209	Q9NNX6	1.74842	0.0032
FCGR2B	P31994	1.74657	0.0032
SPP1	P10451	1.79506	0.0032
BEX2	Q9BXY8	-1.5632	0.0033
IL18	Q14116	-1.59641	0.0033
ATP6V0D2	Q8N8Y2	1.76948	0.0035
F7	P08709	1.73955	0.0035
IGFBP6	P24592	-1.58684	0.0035
TNC	P24821	1.75771	0.0035
ATP1A3	P13637	1.77231	0.0036
IGFBP3	P17936	-1.52575	0.0037
NPY	P01303	1.771	0.0038
OR5V1	Q9UGF6	1.85412	0.0045
NCF1	P14598	1.66826	0.0052
LPCAT2	Q7L5N7	1.66143	0.0053
LHFPL2	Q6ZUX7	1.7405	0.0054
CD101	Q93033	1.6828	0.0056
TDO2	P48775	1.83495	0.0059
CSF2RB	P32927	1.68352	0.007
GAS2L3	Q86XJ1	1.63696	0.007
CLEC12A	Q5QGZ9	1.63115	0.0071
CD300LD	Q6UXZ3	1.62835	0.0072
CXCL10	P02778	1.6107	0.0072
ICOS	Q9Y6W8	1.60587	0.0072
FAIM2	Q9BWQ8	-1.43948	0.0075
GRIA1	P42261	-1.45997	0.0078
LGALS3	P17931	1.58496	0.0079
CIDEC	Q96AQ7	-1.44261	0.0082
DHRS9	Q9BPW9	1.62485	0.0088
FAM20C	Q8IXL6	1.58607	0.0092
CD68	P34810	1.52236	0.0095
LY86	O95711	1.52301	0.0103
CD3G	P09693	1.55631	0.0105
CST7	O76096	1.56301	0.0105
TPPP3	Q9BW30	-1.39745	0.0112
CAPG	P40121	1.49288	0.0117
CCR8	P51685	1.54369	0.012
MAFB	Q9Y5Q3	1.55895	0.0121
SLC37A2	Q8TED4	1.51268	0.0121
EGR2	P11161	1.51874	0.0122
GLA	P06280	1.53789	0.0122
TREM2	Q9NZC2	1.50197	0.0122
CFP	P27918	1.47223	0.0123
PXDC1	Q5TGL8	-1.343	0.0126
HIST1H1B	P16401	1.48357	0.0128
IL4	P05112	1.5218	0.0129
SPNS3	Q6ZMD2	1.4655	0.0129
CCL2	P13500	1.60729	0.0131
RNF128	Q8TEB7	1.51359	0.0133
KIAA0101	Q15004	1.53645	0.0135
ELN	P15502	1.39994	0.014
AWAT1	Q58HT5	1.43397	0.0146
COTL1	Q14019	1.42277	0.0148
IRF4	Q15306	1.4268	0.0151
ITGB2	P05107	1.3872	0.016
LPXN	O60711	1.4557	0.016
MYO1F	O00160	1.40654	0.016
PTAFR	P25105	1.3888	0.016
SLC7A2	P52569	1.49278	0.016
TFPI2	P48307	1.48409	0.016
LCP2	Q13094	1.40659	0.0162
GCNT1	Q02742	1.42889	0.0171
ZRANB3	Q5FWF4	1.44201	0.0172
FN1	P02751	1.40272	0.0176
LAT2	Q9GZY6	1.38283	0.0179
INPP5J	Q15735	1.41078	0.0181
CYTL1	Q9NRR1	-1.27963	0.0186
SLC11A1	P49279	1.39331	0.0187
GSTM5	P46439	-1.30045	0.0197
SLA	Q13239	1.35118	0.0198
TOP2A	P11388	1.41851	0.0202
NCF2	P19878	1.36955	0.0207
HTR2B	P41595	1.55287	0.021
CD300LF	Q8TDQ1	1.34125	0.0214
CYP2F1	P24903	-1.27928	0.0217
SCNN1B	P51168	-1.30543	0.0219
ALDH3A1	P30838	-1.28947	0.0221
LACC1	Q8IV20	1.34096	0.0223
NDRG2	Q9UN36	-1.2849	0.0225
ATF3	P18847	1.40735	0.023
IFI30	P13284	1.32377	0.023
ARHGAP25	P42331	1.32314	0.0231
PIK3CG	P48736	1.36025	0.0231
CTSS	P25774	1.32366	0.0234
INMT	O95050	-1.23718	0.0238
SELENBP1	Q13228	-1.22735	0.0242
UPK3B	Q9BT76	-1.20956	0.0243
NCKAP1L	P55160	1.30935	0.0244
SLC15A3	Q8IY34	1.29784	0.0244
AKAP5	P24588	-1.21994	0.0245
DOK2	O60496	1.32337	0.0245
SAMSN1	Q9NSI8	1.32861	0.0245
SLC2A3	P11169	1.32175	0.0246
NOS2	P35228	1.42616	0.0247
GDPD2	Q9HCC8	-1.1818	0.0249
PSTPIP1	O43586	1.33222	0.0254
MAN2B1	O00754	1.27143	0.0255
PTPN22	Q9Y2R2	1.40392	0.0255
NRXN2	Q9P2S2	-1.19297	0.0257
PIGR	P01833	1.24178	0.026
TFEC	O14948	1.39824	0.0261
SMAD6	O43541	-1.17527	0.0265
PCOLCE2	Q9UKZ9	-1.18968	0.0267
ADIPOQ	Q15848	-1.18869	0.0268
GALNT15	Q8N3T1	-1.15779	0.027
PCP4L1	A6NKN8	-1.18869	0.027
MALT1	Q9UDY8	1.30287	0.0271
C19orf38	A8MVS5	1.28564	0.0272
COL14A1	Q05707	1.33634	0.0278
AGR2	O95994	1.25834	0.0281
CCR2	P41597	1.27894	0.0284
FYB	O15117	1.31933	0.0288
PRSS35	Q8N3Z0	1.28789	0.0289
C9orf116	Q5BN46	-1.22095	0.0293
EDNRB	P24530	-1.15329	0.0298
CCL22	O00626	1.21829	0.0303
DOCK2	Q92608	1.23885	0.0309
KYNU	Q16719	1.24318	0.031
RGS18	Q9NS28	1.29924	0.0335
P2RY6	Q15077	1.24884	0.0336
RAB3IL1	Q8TBN0	1.25906	0.0336
STK33	Q9BYT3	-1.20889	0.0344
KIAA1524	Q8TCG1	1.33925	0.0347
ST8SIA1	Q92185	1.22848	0.035
SCGB1C1	Q8TD33	-1.16715	0.0351
MKI67	P46013	1.25755	0.0352
TEC	P42680	1.24987	0.0355
ADAMTS12	P58397	1.23915	0.0359
PLAU	P00749	1.25242	0.0359
CTLA4	P16410	1.27083	0.0361
CTSV	O60911	1.27507	0.0365
NFIL3	Q16649	1.21456	0.0369
S100A4	P26447	1.20714	0.0369
C3	P01024	1.17581	0.037
LGMN	Q99538	1.21667	0.0375
ATP8B4	Q8TF62	1.24154	0.0381
CD86	P42081	1.19906	0.0383
CYBB	P04839	1.1839	0.0383
SEL1L3	Q68CR1	1.27131	0.0386
BTK	Q06187	1.24099	0.0388
CTSZ	Q9UBR2	1.1865	0.0388
CCNA2	P20248	1.19906	0.0389
ACE2	Q9BYF1	-1.18311	0.0392
KRT79	Q5XKE5	-1.14146	0.0395
GALNT6	Q8NCL4	1.22527	0.0397
CST8	O60676	-1.12092	0.0398
IPCEF1	Q8WWN9	1.27417	0.0401
BLNK	Q8WV28	1.21816	0.0402
NCF4	Q15080	1.22014	0.0403
PSTPIP2	Q9H939	1.18637	0.0404
CD300A	Q9UGN4	1.15698	0.0412
CYP2B6	P20813	-1.12816	0.0414
FLVCR2	Q9UPI3	-1.08988	0.0416
LY9	Q9HBG7	1.1932	0.0425
LIPN	Q5VXI9	1.29319	0.0426
TGFBR3	Q03167	-1.08436	0.0426
CYP2S1	Q96SQ9	-1.14242	0.0444
FIBIN	Q8TAL6	-1.10936	0.0453
HSPB1	P04792	-1.14401	0.0453
RTKN2	Q8IZC4	-1.08222	0.0454
P2RY13	Q9BPV8	-1.11372	0.0457
ACOXL	Q9NUZ1	-1.08284	0.0464
PRKCB	P05771	1.14763	0.0467
RNF19B	Q6ZMZ0	1.15082	0.0467
PADI4	Q9UM07	1.15166	0.0468
CYTH4	Q9UIA0	1.14117	0.0472
BMP6	P22004	-1.08896	0.0482
CYR61	O00622	-1.03949	0.0487
TRIL	Q7L0X0	-1.09142	0.0487
CCDC180	Q9P1Z9	-1.05709	0.049
PTPN7	P35236	1.11003	0.049
RECK	O95980	-1.06945	0.049
LIPA	P38571	1.15471	0.0491
INHBA	P08476	1.23119	0.0492
CLEC12B	Q2HXU8	-1.01333	0.0497
GABRP	O00591	-1.09758	0.0502
LCN2	P80188	1.05693	0.0506
PLBD1	Q6P4A8	1.08841	0.0507
MRC1	P22897	1.17964	0.0509
GNA15	P30679	1.12015	0.051
SELPLG	Q14242	1.1113	0.051
ABI3BP	Q7Z7G0	-1.05799	0.0512
SORBS3	O60504	-0.997117	0.0518
XPNPEP2	O43895	-1.04782	0.0525
PPBP	P02775	-1.15843	0.0529
ARHGAP4	P98171	1.13337	0.053
CCL7	P80098	1.1551	0.053
SPI1	P17947	1.10963	0.053
CASP1	P29466	1.22552	0.0531
FMO2	Q99518	-1.08589	0.0533
CYBA	P13498	1.09599	0.054
GFRA1	P56159	-1.01713	0.0541
DCN	P07585	-0.986788	0.0542
EPHX1	P07099	-0.994241	0.0542
FCER2	P06734	1.20783	0.0547
SH3KBP1	Q96B97	1.12941	0.0553
TYROBP	O43914	1.11703	0.0555
CDKN1C	P49918	-0.989363	0.0558
FSCN1	Q16658	1.08882	0.0559
FGL2	Q14314	1.11177	0.0562
COL5A2	P05997	1.08617	0.0564
ADCY8	P40145	-1.02709	0.0569
PTGFR	P43088	-1.0221	0.0569
PRICKLE1	Q96MT3	-1.02974	0.0571
MMP3	P08254	-1.04662	0.0574
PRKG2	Q13237	-1.05349	0.0574
FGF1	P05230	-1.02738	0.0577
HP	P00738	-1.03949	0.0579
CCKAR	P32238	-1.07765	0.058
CES1	P23141	-1.07582	0.0581
CXCL14	O95715	-1.04692	0.0582
GUSB	P08236	1.07087	0.0584
KLF15	Q9UIH9	-0.9703	0.0587
DIAPH3	Q9NSV4	1.17581	0.0589
CAMK2N1	Q7Z7J9	-0.981651	0.0592
COLQ	Q9Y215	-0.96917	0.0602
ARHGAP15	Q53QZ3	1.20145	0.0605
SH3PXD2B	A1X283	1.07046	0.0606
TNXB	P22105	-0.987932	0.0606
SERPINA3	P01011	1.07217	0.0607
C6orf165	Q8IYR0	-0.995678	0.0608
ESM1	Q9NQ30	-0.984217	0.0608
GLT8D2	Q9H1C3	-0.969452	0.0609
PIR	O00625	-0.994241	0.0609
KDR	P35968	-1.03712	0.061
TNNT2	P45379	-0.955396	0.061
VCAN	P13611	1.13619	0.0611
CRY2	Q49AN0	-0.973979	0.0612
RBP4	P02753	1.27602	0.0626
CD83	Q01151	1.05852	0.0627
CXCL6	P80162	1.00777	0.0627
SFRP1	Q8N474	1.09437	0.0627
CLEC14A	Q86T13	-0.984788	0.0636
CD53	P19397	1.09004	0.0638
SLC6A15	Q9H2J7	-0.99137	0.0639
ALDH2	P05091	-0.952043	0.0645
CDO1	Q16878	-0.971431	0.0649
PRND	Q9UKY0	1.12095	0.0654
THEMIS	Q8N1K5	1.09451	0.0654
HEXB	P07686	1.06764	0.0655
IRF5	Q13568	1.02063	0.0655
IGSF6	O95976	1.1445	0.0656
SDPR	O95810	-0.963813	0.0656
TMEM106A	Q96A25	1.07601	0.0656
CDC42BPG	Q6DT37	-0.944527	0.0666
UPK1B	O75841	-0.942584	0.0669
MMP14	P50281	1.03097	0.0675
MYL7	Q01449	-0.84918	0.0677
TMEM204	Q9BSN7	-0.944527	0.068
FABP3	P05413	-0.950927	0.0681
AIM2	O14862	1.09322	0.0682
HOPX	Q9BPY8	-0.941199	0.0686
CRISPLD2	Q9H0B8	-0.96044	0.0689
GABRA3	P34903	-0.938431	0.0693
MYL4	P12829	-0.920844	0.0697
CCDC88A	Q3V6T2	1.10829	0.0698
TMEM173	Q86WV6	1.01235	0.0698
SYNM	O15061	-0.952322	0.0705
BCAP29	Q9UHQ4	1.03921	0.0708
CYSLTR1	Q9Y271	1.04956	0.0708
PSD4	Q8NDX1	1.03499	0.0709
PTGIR	P43119	1.02212	0.0712
PLXNC1	O60486	1.06468	0.0718
TTC39C	Q8N584	1.09896	0.0718
ALOX5	P09917	1.08229	0.0719
CAMK1D	Q8IU85	1.02737	0.0719
CFI	P05156	1.18701	0.0719
ROS1	P08922	1.14574	0.0719
CDKL5	O76039	-0.936497	0.0721
LRP12	Q9Y561	1.05436	0.0729
VPREB3	Q9UKI3	-0.971714	0.0732
VEGFA	P15692	-0.924399	0.0734
GLB1L2	Q8IW92	-0.929336	0.0735
MYH10	P35580	-0.926591	0.0736
TAGAP	Q8N103	1.03921	0.0736
EMILIN2	Q9BXX0	1.0285	0.0742
CA2	P00918	1.03766	0.0751
PLA2G2D	Q9UNK4	1.11437	0.0751
TNFAIP3	P21580	0.995955	0.0752
SDF2L1	Q9HCN8	1.03041	0.0758
CSTB	P04080	1.02524	0.0761
LILRB3	O75022	1.07799	0.0762
GPR155	Q7Z3F1	-0.948976	0.0764
IL5RA	Q01344	1.07334	0.0767
LUM	P51884	-0.931536	0.0769
CCDC80	Q76M96	1.01514	0.0772
CSF2RA	P15509	0.980098	0.0772
NCAPG2	Q86XI2	1.03076	0.0772
MAPT	P10636	-0.932086	0.0773
CD300C	Q08708	1.02411	0.0789
TNFSF14	O43557	0.990011	0.08
SLC16A6	O15403	1.02913	0.0801
RACGAP1	Q9H0H5	0.981999	0.0805
CD48	P09326	1.06205	0.0806
CD6	P30203	1.01214	0.0807
LAT	O43561	1.03541	0.0812
KANK3	Q6NY19	-0.920844	0.0816
CHST4	Q8NCG5	-0.929611	0.0817
LILRA5	A6NI73	-0.909689	0.0818
MCOLN2	Q8IZK6	1.02765	0.0818
NOV	P48745	-0.93071	0.0818
C15orf26	Q6P656	-0.925769	0.0819
HIST1H1A	Q02539	0.996967	0.0823
TBX3	O15119	-0.923304	0.0823
TECRL	Q5HYJ1	-0.902389	0.0824
LYST	Q99698	1.0842	0.0827
MTHFD2	P13995	0.984334	0.0827
CEBPE	Q15744	1.00482	0.0828
FRMD5	Q7Z6J6	1.10722	0.0836
SLC29A3	Q9BZD2	0.961253	0.0841
RSPH4A	Q5TD94	-0.925495	0.0857
AIF1	P55008	1.00072	0.0863
CD63	P08962	1.03274	0.0868
ANPEP	P15144	0.993566	0.0873
CD3D	P04234	0.975483	0.0876
CCL20	P78556	1.11789	0.0877
KIF22	Q14807	0.967316	0.0877
FCER1G	P30273	0.976217	0.0879
SYK	P43405	0.966283	0.088
RTP3	Q9BQQ7	-0.915391	0.0887
TNFRSF4	P43489	0.926075	0.089
LRRC25	Q8N386	0.957915	0.0892
ALDH6A1	Q02252	-0.899695	0.0893
OSBPL6	Q9BZF3	-0.911587	0.09
CD3E	P07766	0.941332	0.0902
DAGLB	Q8NCG7	0.966135	0.0902
HPGD	P15428	-0.91376	0.0902
TMEM100	Q9NV29	-0.90671	0.0905
ENG	P17813	-0.900772	0.0906
SLC38A5	Q8WUX1	-0.902929	0.0908
ALDH1A1	P00352	-0.921663	0.091
EPAS1	Q99814	-0.908334	0.091
GLIPR2	Q9H4G4	0.975777	0.091
RASGEF1A	Q8N9B8	-0.915391	0.0913
TSPAN7	P41732	-0.886566	0.0913
FAM13A	O94988	-0.923578	0.0915
AQP1	P29972	-0.8855	0.0918
CDK1	P06493	0.990447	0.0919
FGFR4	P22455	-0.914575	0.092
PLA2G4C	Q9UP65	0.943434	0.092
GID4	Q8IVV7	-0.893518	0.0921
TNFRSF18	Q9Y5U5	0.945008	0.0931
SLC16A11	Q8NCK7	-0.879914	0.0932
SPRY2	O43597	-0.888969	0.0933
GLRX	P35754	0.988776	0.0941
CASC5	Q8NG31	1.00137	0.0942
MATK	P42679	0.974382	0.0942
KRT80	Q6KB66	-0.919479	0.0943
FETUB	Q9UGM5	1.07444	0.0951
FGFR3	P22607	-0.882837	0.0953
AZGP1	P25311	-0.878587	0.0954
DDX54	Q8TDD1	-0.889503	0.0955
GLP1R	P43220	-0.924673	0.0955
ADRA1A	P35348	-0.884168	0.0956
MAK	P20794	-0.881773	0.0957
MARCO	Q9UEW3	-0.874349	0.0959
EPB41L4A	Q9HCS5	-0.885233	0.096
TTC9	Q92623	-0.872235	0.096
SLC23A2	Q9UGH3	-0.883103	0.0961
BCAT1	P54687	1.07581	0.0962
TLR8	Q9NR97	1.05513	0.0962
SPC25	Q9HBM1	0.99458	0.0963
HPSE	Q9Y251	0.968717	0.0965
PRC1	O43663	1.01085	0.097
RGS12	O14924	-0.887367	0.0977
CD4	P01730	0.955238	0.0978
HSD11B1	P28845	-0.868542	0.0978
LIPH	Q8WWY8	-0.868279	0.0978
COL3A1	P02461	0.91311	0.0986
NCR1	O76036	-0.879117	0.0986
RIPK3	Q9Y572	0.940505	0.0986
APOBEC1	P41238	1.01764	0.0989
CD5	P06127	0.893983	0.1008
RRM2	P31350	0.949049	0.101
SH3BGRL3	Q9H299	0.927745	0.101
IL33	O95760	0.986666	0.1011
PRKCD	Q05655	0.950319	0.1011
ADCY4	Q8NFM4	-0.868542	0.1012
RAC2	P15153	0.946207	0.1012
MYCT1	Q8N699	-0.8863	0.1015
TEK	Q02763	-0.865385	0.1018
CLEC5A	Q9NY25	0.979952	0.1021
BMP3	P12645	-0.863021	0.1029
CPM	P14384	-0.919206	0.1031
SLC6A2	P23975	-0.862759	0.1031
PRDX6	P30041	-0.872235	0.1032
THBD	P07204	-0.861448	0.1032
CD69	Q07108	1.01493	0.1034
CORO1A	P31146	0.929033	0.1045
EFEMP1	Q12805	-0.852042	0.1046
BHLHE40	O14503	0.938173	0.1047
KCNAB2	Q13303	0.919912	0.1048
TGFBI	Q15582	0.935611	0.1048
IL13RA2	Q14627	1.1379	0.1052
LAIR1	Q6GTX8	0.985719	0.1056
GREM2	Q9H772	-0.865911	0.1058
TPX2	Q9ULW0	0.925772	0.106
GPR35	Q9HC97	0.887603	0.1061
PLLP	Q9Y342	-0.851521	0.1065
RASSF9	O75901	-0.915664	0.1066
CPXM1	Q96SM3	0.889941	0.1068
LRRC26	Q2I0M4	-0.869596	0.1068
STAT4	Q14765	0.983167	0.1068
RNF149	Q8NC42	0.949348	0.1069
GPR68	Q15743	0.93885	0.1071
POR	P16435	-0.847622	0.1084
DGAT2	Q96PD7	-0.856737	0.1087
FERMT3	Q86UX7	0.902884	0.1087
TNS1	Q9HBL0	-0.844251	0.1087
PGRMC1	O00264	-0.846584	0.1096
ME1	P48163	0.902035	0.1122
PDZD2	O15018	-0.871443	0.1129
TEAD1	P28347	-0.839338	0.1131
ADAM19	Q9H013	0.915636	0.1138
MYO1G	B0I1T2	0.885106	0.114
SLC35G2	Q8TBE7	-0.858567	0.1146
AK2	P54819	0.937344	0.1162
GALNT7	Q86SF2	0.950916	0.1164
PIK3R5	Q8WYR1	0.886511	0.1164
NFAM1	Q8NET5	0.898866	0.1166
RETN	Q9HD89	-0.853866	0.1177
C11orf88	Q6PI97	-0.872499	0.1179
RUSC2	Q8N2Y8	-0.832128	0.118
COLGALT2	Q8IYK4	-0.839338	0.1181
NR4A1	P22736	-0.915119	0.1181
DNMT3A	Q9Y6K1	0.910502	0.1182
CENPE	Q02224	0.920598	0.12
ATP2C2	O75185	-0.84944	0.1206
CYP4F8	P98187	-0.824188	0.122
ATP1A2	P50993	-0.830588	0.1221
SASH3	O75995	0.882839	0.1231
PLCL2	Q9UPR0	0.922122	0.1235
MARCKSL1	P49006	0.87633	0.1236
MZB1	Q8WU39	1.00079	0.1236
SEMA4D	Q92854	0.862273	0.1238
HSPB8	Q9UJY1	-0.836759	0.1239
RELT	Q969Z4	0.850719	0.1246
KCNN3	Q9UGI6	-0.82521	0.1254
SOX11	P35716	-0.833413	0.1258
LURAP1L	Q8IV03	-0.838822	0.1261
MAL2	Q969L2	-0.816799	0.1262
IQUB	Q8NA54	-0.842439	0.1264
SLC4A5	Q9BY07	-0.83908	0.1266
KCNJ13	O60928	-0.814768	0.1268
TTC21A	Q8NDW8	-0.823677	0.1269
NPR3	P17342	-0.803645	0.127
CYS1	Q717R9	-0.902659	0.1271
PPL	O60437	-0.803393	0.1272
ABCC3	O15438	-0.814514	0.1273
SEC14L4	Q9UDX3	-0.821126	0.1273
ADH1C	P00326	-0.824443	0.1274
SEC14L3	Q9UDX4	-0.824188	0.1277
ABCA8	O94911	-0.795859	0.1278
OTUD1	Q5VV17	-0.841404	0.1278
SELP	P16109	0.846874	0.1278
PDCD1	Q15116	0.91288	0.1281
RASGRP1	O95267	0.86845	0.1282
HMOX1	P09601	0.974236	0.1285
C7orf57	Q8NEG2	-0.798868	0.1286
LGALS1	P09382	0.894837	0.1292
RAMP2	O60895	-0.804904	0.1293
COL6A2	P12110	0.856787	0.1295
GADD45G	O95257	0.813032	0.1295
HCLS1	P14317	0.869003	0.1296
NCAPG	Q9BPX3	0.945608	0.1296
LRRC23	Q53EV4	-0.843992	0.1297
SNTN	A6NMZ2	-0.834956	0.1298
PDE3B	Q13370	0.972325	0.1307
CCL13	Q99616	0.891186	0.1308
ARRB2	P32121	0.854634	0.1311
ABCD2	Q9UBJ2	0.939302	0.1315
ASF1B	Q9NVP2	0.856229	0.1315
FAM174B	Q3ZCQ3	-0.789362	0.1315
APOBR	Q0VD83	0.868055	0.1316
BAK1	Q16611	0.862749	0.1316
MYH14	Q7Z406	-0.819088	0.1316
KIF1C	O43896	-0.790609	0.1318
RNF39	Q9H2S5	-0.785129	0.1322
CLDN10	P78369	-0.816291	0.1324
VSNL1	P62760	-0.783887	0.1325
CYP39A1	Q9NYL5	-0.816037	0.1326
EDIL3	O43854	-0.798366	0.1326
PLEKHO2	Q8TD55	0.883621	0.1328
WNT2	P09544	-0.818579	0.133
WFDC1	Q9HC57	-0.801883	0.1331
PSAP	P07602	0.837701	0.1336
SPATC1	Q76KD6	0.908275	0.1338
GPM6A	P51674	-0.797112	0.1341
MCC	P23508	-0.833413	0.1345
TSPAN12	O95859	-0.803393	0.1353
ACVRL1	P37023	-0.787368	0.1355
CSF1R	P07333	0.829362	0.1359
PYGL	P06737	0.910579	0.1364
CLCN5	P51795	0.8746	0.1365
LTBP4	Q8N2S1	-0.818834	0.1366
C1orf189	Q5VU69	-0.796862	0.1368
CDHR3	Q6ZTQ4	-0.800375	0.1369
IKZF3	Q9UKT9	0.905813	0.1369
PTPRC	P08575	0.888617	0.1369
MPP5	Q8N3R9	-0.77868	0.1372
ARHGAP11A	Q6P4F7	0.89755	0.1374
ANKRD29	Q8N6D5	-0.798617	0.1376
METRNL	Q641Q3	0.858061	0.1389
CCNB2	O95067	0.857185	0.139
PNPLA7	Q6ZV29	0.874758	0.1391
NFKBIE	O00221	0.842858	0.1404
FABP5	Q01469	0.876723	0.1405
SYMPK	Q92797	0.975263	0.1405
BASP1	P80723	0.82546	0.1406
PDE7B	Q9NP56	-0.771274	0.1409
HIST1H2BB	P33778	0.825623	0.1423
IER3	P46695	-0.813753	0.1423
ANGPT1	Q15389	-0.76366	0.1424
NKAIN4	Q8IVV8	-0.770043	0.1424
AK7	Q96M32	-0.794107	0.1425
BLVRB	P30043	0.866235	0.1426
CA13	Q8N1Q1	0.869477	0.1426
MITF	O75030	0.932893	0.1427
GRTP1	Q5TC63	-0.790609	0.1435
GM2A	P17900	0.816231	0.1443
PTGER4	P35408	0.860129	0.1443
AASS	Q9UDR5	0.944933	0.1445
P2RY14	Q15391	0.888772	0.1445
TNFSF8	P32971	0.90912	0.1445
BUB1	O43683	0.907737	0.1446
LAPTM5	Q13571	0.814099	0.1446
NUF2	Q9BZD4	0.871371	0.1446
TGM1	P22735	0.812539	0.1446
PLN	P26678	-0.740336	0.1463
ZNF503	Q96F45	-0.786124	0.1468
HSPA12A	O43301	-0.787866	0.1472
MAMDC2	Q7Z304	-0.764395	0.1473
EDN3	P14138	-0.764395	0.1474
SCNN1G	P51170	-0.767585	0.1474
ZMYND10	O75800	-0.792357	0.1474
CDC42EP1	Q00587	-0.782149	0.1475
CRIP2	P52943	-0.765867	0.1477
CLEC3B	P05452	-0.792107	0.1479
HSPA4L	O95757	-0.783638	0.1479
DNASE1L3	Q13609	0.849199	0.1482
FBN1	P35555	0.784169	0.1484
CD37	P11049	0.858697	0.1488
PLK1	P53350	0.822363	0.1489
AURKB	Q96GD4	0.802731	0.1493
CLEC4M	Q9H2X3	0.761966	0.1494
ITGAE	P38570	0.790855	0.1494
CD80	P33681	0.850159	0.1496
IQGAP3	Q86VI3	0.79776	0.15
DHCR7	Q9UBM7	0.856866	0.1503
RAPGEF3	O95398	-0.770289	0.1514
GOT1	P17174	0.841651	0.1526
TCIRG1	Q13488	0.854075	0.1527
ITK	Q08881	0.8062	0.1532
ESYT3	A0FGR9	-0.776701	0.1545
P4HA2	O15460	-0.761458	0.1554
EMP2	P54851	-0.759014	0.1559
COL1A1	P02452	0.812457	0.1563
FGD3	Q5JSP0	0.826518	0.1563
INPP4B	O15327	0.869871	0.1578
TEF	Q10587	-0.772752	0.1578
DPYSL2	Q16555	-0.752194	0.158
CCDC109B	Q9NWR8	0.827006	0.1583
SCPEP1	Q9HB40	0.792106	0.1583
CD96	P40200	0.836732	0.1585
MFSD12	Q6NUT3	0.816559	0.1587
STAC2	Q6ZMT1	0.840765	0.1587
TLR1	Q15399	0.899872	0.1592
THY1	P04216	0.808097	0.1596
KIF11	P52732	0.864652	0.1601
LITAF	Q99732	0.809661	0.1601
ALOX5AP	P20292	0.851999	0.1614
PLEKHN1	Q494U1	0.88323	0.1622
CLMP	Q9H6B4	0.817214	0.1624
ZNF365	Q70YC5	-0.750737	0.1632
RSPH1	Q8WYR4	-0.768568	0.1633
JUP	P14923	-0.759747	0.1636
B4GALT6	Q9UBX8	0.816067	0.1639
FGFBP1	Q14512	-0.747342	0.1652
IFIT3	O14879	-0.858306	0.1652
THRSP	Q92748	-0.742507	0.1656
LDLRAD1	Q5T700	-0.753409	0.1657
SH3RF2	Q8TEC5	-0.780165	0.1658
DNAH8	Q96JB1	0.833983	0.1659
IL31RA	Q8NI17	0.868924	0.1659
PAQR7	Q86WK9	-0.743956	0.166
STXBP4	Q6ZWJ1	-0.740577	0.1662
GDF3	Q9NR23	0.817787	0.1666
RASGRP2	Q7LDG7	-0.747584	0.1666
KIF2C	Q99661	0.753861	0.1668
CHAD	O15335	-0.743956	0.167
LTBP2	Q14767	0.773321	0.1671
CAV2	P51636	-0.735043	0.1674
NTN4	Q9HB63	-0.737447	0.1676
ARHGEF15	O94989	-0.742507	0.168
HEXA	P06865	0.790605	0.1691
NES	P48681	-0.737687	0.1692
TINAGL1	Q9GZM7	-0.744197	0.1698
SLC10A5	Q5PT55	-0.743231	0.1703
GATA2	P23769	-0.7471	0.1704
BBOX1	O75936	-0.73865	0.1706
CAT	P04040	-0.730009	0.1706
ABCA5	Q8WWZ7	-0.730249	0.1708
TANK	Q92844	0.881116	0.1708
VSTM2A	Q8TAG5	-0.725709	0.1713
WNK1	Q9H4A3	0.958063	0.1713
PROCR	Q9UNN8	0.767909	0.1715
ACSS3	Q9H6R3	-0.726424	0.1716
FAM162B	Q5T6X4	-0.729053	0.1716
MB	P02144	-0.723325	0.1716
NR2F2	P24468	-0.750737	0.1716
SLC5A12	Q1EHB4	-0.725947	0.1718
PDGFB	P01127	-0.751951	0.1719
RIPPLY3	P57055	-0.757062	0.172
MYO1B	O43795	-0.724993	0.1722
MAOB	P27338	-0.732644	0.1723
RABL2A	Q9UBK7	-0.761213	0.1723
GZMA	P12544	-0.765621	0.1724
HAUS8	Q9BT25	0.816395	0.1726
SMAD7	O15105	-0.737206	0.1726
P2RY10	O00398	0.843582	0.1732
CXCR4	P61073	0.846874	0.1735
CCDC122	Q5T0U0	0.815411	0.1736
KRT23	Q9C075	-0.729053	0.1737
SLCO3A1	Q9UIG8	-0.713592	0.1737
ITGA8	P53708	-0.719281	0.1738
ACSL1	P33121	-0.811472	0.1739
SOX2	P48431	-0.73865	0.1739
PODXL	O00592	-0.725947	0.174
AMOTL2	Q9Y2J4	-0.721896	0.1741
FAM189A2	Q15884	-0.723087	0.1741
TRPC6	Q9Y210	-0.731925	0.1741
AQP5	P55064	-0.724516	0.1744
PLCE1	Q9P212	-0.726424	0.1744
RIIAD1	A6NNX1	-0.710992	0.1744
PLEK	P08567	0.837378	0.1745
C1orf194	Q5T5A4	-0.746616	0.1747
VTN	P04004	-0.724993	0.1747
ITGA4	P13612	0.81836	0.1748
PLIN2	Q99541	0.855751	0.1748
ADAMTS10	Q9H324	-0.732884	0.1751
PLAGL1	Q9UM63	-0.713592	0.1751
SSTR4	P31391	-0.720707	0.1751
LGI2	Q8N0V4	-0.747827	0.1752
TMEM212	A6NML5	-0.734803	0.1753
GPR183	P32249	0.789437	0.1754
UBASH3A	P57075	0.845831	0.1754
HMGB1	P09429	-0.721896	0.1759
PKD2	Q13563	-0.720232	0.1761
NBL1	P41271	-0.716671	0.1763
TSPAN18	Q96SJ8	-0.727141	0.1765
SCEL	O95171	-0.739131	0.1773
TIMP3	P35625	-0.710756	0.1774
ID3	Q02535	-0.718569	0.1775
LRRC16A	Q5VZK9	-0.711937	0.1775
ANKRD63	C9JTQ0	-0.742507	0.1776
DNAH6	Q9C0G6	-0.729531	0.1778
KRT19	P08727	-0.724993	0.1778
RASSF8	Q8NHQ8	-0.710992	0.178
PDE5A	O76074	-0.717857	0.1781
SRGN	P10124	0.779134	0.1781
ELMOD1	Q8N336	-0.735043	0.1782
EPHB3	P54753	-0.718094	0.1783
FBXO31	Q5XUX0	-0.707218	0.1783
HSPA12B	Q96MM6	-0.725947	0.1783
CMKLR1	Q99788	-0.72738	0.1784
BUB1B	O60566	0.831148	0.1785
FNIP2	Q9P278	0.827331	0.1785
FMO1	Q01740	-0.713829	0.1787
MCOLN3	Q8TDD5	-0.70463	0.1787
PTRF	Q6NZI2	-0.70228	0.1796
PLD3	Q8IV08	0.768417	0.1798
MMP2	P08253	0.734395	0.18
PCSK5	Q92824	0.759071	0.1803
FOXF1	Q12946	-0.735524	0.1805
SMAGP	Q0VAQ4	-0.712646	0.1809
CYB561A3	Q8NBI2	-0.702046	0.181
GRAMD1B	Q3KR37	0.796847	0.1811
GRASP	Q7Z6J2	-0.700169	0.1812
AKAP12	Q02952	-0.699466	0.1813
EHD2	Q9NZN4	-0.707689	0.1818
S100A8	P05109	-0.711937	0.1818
MGAT3	Q09327	-0.711464	0.182
SCGB3A1	Q96QR1	-0.654036	0.182
CDK5R1	Q15078	0.820975	0.1821
LIMCH1	Q9UPQ0	-0.719281	0.1821
ICAM2	P13598	-0.707218	0.1822
RASGRF2	O14827	-0.731446	0.1825
AQP11	Q8NBQ7	0.784588	0.1829
F11R	Q9Y624	-0.696658	0.183
MICB	Q29980	-0.696658	0.1833
PLK3	Q9H4B4	0.82855	0.1836
TCF21	O43680	-0.687335	0.1842
BATF3	Q9NR55	0.765535	0.1849
ALAS2	P22557	-0.519321	0.1858
ARHGDIB	P52566	0.780394	0.1861
HLA-DQB1	P01920	0.719928	0.1866
PRSS23	O95084	-0.68455	0.1868
CRIM1	Q9NZV1	-0.700404	0.1869
WDFY4	Q6ZS81	0.747344	0.1884
ECT2	Q9H8V3	0.817296	0.1885
IL21R	Q9HBE5	0.77011	0.1887
DYNLL2	Q96FJ2	-0.692688	0.1891
STMND1	H3BQB6	-0.708396	0.1893
PTPN14	Q15678	-0.700169	0.1894
AQP3	Q92482	0.705314	0.19
RNASE6	Q93091	0.775261	0.1902
SLC41A2	Q96JW4	0.766638	0.1902
FGGY	Q96C11	0.846473	0.1906
APOC2	P02655	0.758388	0.1907
SELE	P16581	0.700173	0.1908
RASGRP4	Q8TDF6	0.738379	0.1909
CYBRD1	Q53TN4	0.741489	0.191
MAPKAPK3	Q16644	0.740366	0.191
SLAMF6	Q96DU3	0.792606	0.1911
ACSS2	Q9NR19	-0.689195	0.1912
FXYD1	O00168	-0.68687	0.1912
LCP1	P13796	0.752577	0.1912
ENO1	P06733	0.750092	0.1913
FOSB	P53539	-0.689195	0.1913
S100A14	Q9HCY8	0.78442	0.1921
KIF21A	Q7Z4S6	-0.699701	0.1923
CHI3L1	P36222	0.712288	0.1927
HLA-DRB1	Q9TQE0	0.714927	0.1928
NAGLU	P54802	0.724825	0.1938
FGF7	P21781	-0.712646	0.1943
NRN1	Q9NPD7	-0.674383	0.1943
UNC93B1	Q9H1C4	0.739503	0.1946
MAP3K7CL	P57077	0.75446	0.1947
LAPTM4B	Q86VI4	-0.718806	0.1956
SCUBE2	Q9NQ36	-0.694555	0.1956
MEDAG	Q5VYS4	-0.713592	0.1957
GSTK1	Q9Y2Q3	-0.673003	0.1959
SLC6A9	P48067	-0.690125	0.1959
ECT2L	Q008S8	-0.69129	0.1962
FOXF2	Q12947	-0.709812	0.1962
CPE	P16870	-0.667493	0.1964
FKBP4	Q02790	-0.690591	0.1964
HOXB5	P09067	-0.690125	0.1966
BMX	P51813	-0.686638	0.1967
CAV1	Q03135	-0.673233	0.1976
PLCB2	Q00722	0.721066	0.1977
STARD13	Q9Y3M8	-0.684318	0.1979
PLSCR4	Q9NRQ2	-0.680613	0.199
SLC39A4	Q6P5W5	-0.688962	0.199
SPATA18	Q8TC71	-0.721183	0.1992
SEMA3C	Q99985	-0.682928	0.1993

## Sheet: human PAH1
Table S1-4 DEGs in human PAH cohort 1 (GSE24988)
Symbol	UniProt	log(PAH/C)	FDR
AADAC	P22760	0.461005	0
ABCA13	Q86UQ4	0.422233	0
ABCA3	Q99758	-0.311506	0
ACADL	P28330	-0.385526	0
ACOXL	Q9NUZ1	-0.423333	0
ACTG2	P63267	0.532566	0
ADAM28	Q9UKQ2	0.227371	0
ADCYAP1	P18509	0.228849	0
ADGB	Q8N7X0	0.643487	0
ADH7	P40394	0.486148	0
ADTRP	Q96IZ2	-0.317786	0
AGBL2	Q5U5Z8	0.532467	0
AGER	Q15109	-0.313119	0
AGR2	O95994	0.345169	0
AGR3	Q8TD06	0.364236	0
AGTR2	P50052	-0.225329	0
AK7	Q96M32	0.569783	0
AK9	Q5TCS8	0.339708	0
ALOX15	P16050	0.550014	0
ALOX15B	O15296	-0.325359	0
ALS2CR12	Q96Q35	0.307195	0
AMPD1	P23109	0.170694	0
ANKFN1	Q8N957	0.412727	0
ANKRD1	Q15327	-1.04513	0
ANKRD22	Q5VYY1	-0.314912	0
ANKRD29	Q8N6D5	-0.330066	0
ANKRD45	Q5TZF3	0.441165	0
ANXA3	P12429	-0.28437	0
APOBEC4	Q8WW27	0.487075	0
ARMC3	Q5W041	0.785258	0
ARMC4	Q5T2S8	0.65892	0
ATP12A	P54707	0.233029	0
ATP6AP1L	Q52LC2	-0.548776	0
BMPR1B	O00238	0.500292	0
BPIFA1	Q9NP55	0.479541	0
BPIFB1	Q8TDL5	1.35089	0
C10orf107	Q8IVU9	0.634407	0
C11orf16	Q9NQ32	0.343237	0
C11orf70	Q9BRQ4	0.462681	0
C11orf88	Q6PI97	0.59388	0
C15orf26	Q6P656	0.399116	0
C1orf110	Q86UF4	0.505281	0
C1orf141	Q5JVX7	0.364909	0
C1orf158	Q8N1D5	0.37529	0
C1orf168	Q5VWT5	0.685626	0
C1orf194	Q5T5A4	0.724388	0
C1orf87	Q8N0U7	0.480989	0
C20orf85	Q9H1P6	0.743558	0
C2orf40	Q9H1Z8	0.362666	0
C2orf73	Q8N5S3	0.390998	0
C4BPA	P04003	-0.145765	0
C4orf22	Q6V702	0.6124	0
C6	P13671	0.473215	0
C6orf118	Q5T5N4	0.693766	0
C6orf165	Q8IYR0	0.640991	0
C9orf117	Q5JU67	0.521151	0
C9orf135	Q5VTT2	0.527471	0
CA2	P00918	-0.365871	0
CACNA2D2	Q9NY47	-0.332971	0
CAPN13	Q6MZZ7	0.639973	0
CAPS	Q13938	0.471239	0
CAPSL	Q8WWF8	0.6054	0
CASC1	Q6TDU7	0.651867	0
CCDC113	Q9H0I3	0.614757	0
CCDC141	Q6ZP82	-0.466337	0
CCDC146	Q8IYE0	0.410558	0
CCDC148	Q8NFR7	0.387363	0
CCDC17	Q96LX7	0.501108	0
CCDC170	Q8IYT3	0.418784	0
CCDC173	Q0VFZ6	0.672833	0
CCDC30	Q5VVM6	0.347552	0
CCDC39	Q9UFE4	0.420833	0
CCDC60	Q8IWA6	0.451963	0
CCDC65	Q8IXS2	0.437867	0
CCDC67	Q05D60	0.445515	0
CCDC81	Q6ZN84	0.39594	0
CCL13	Q99616	-0.342086	0
CCNA1	P78396	0.374511	0
CD274	Q9NZQ7	-0.370154	0
CD36	P16671	-0.376508	0
CDC20B	Q86Y33	0.471656	0
CDHR3	Q6ZTQ4	0.680774	0
CDHR4	A6H8M9	0.339137	0
CEACAM5	P06731	0.286999	0
CETN2	P41208	0.352759	0
CFAP43	Q8NDM7	0.772561	0
CFAP45	Q9UL16	0.442333	0
CFAP46	Q8IYW2	0.457962	0
CFAP53	Q96M91	0.562572	0
CFAP54	Q96N23	0.577151	0
CFAP58	Q5T655	0.398241	0
CFAP61	Q8NHU2	0.557484	0
CFAP70	Q5T0N1	0.510658	0
CFAP74	Q9C0B2	0.359409	0
CHI3L1	P36222	0.15562	0
CHI3L2	Q15782	-0.327892	0
CHIA	Q9BZP6	-0.39954	0
CHIT1	Q13231	0.346191	0
CHST9	Q7L1S5	0.779806	0
CLCA2	Q9UQC9	0.663117	0
CLCA4	Q14CN2	0.345396	0
CLDN18	P56856	-0.413499	0
CLDN8	P56748	0.447844	0
CLEC6A	Q6EIG7	-0.373514	0
CNGA4	Q8IV77	0.392098	0
CNN1	P51911	0.396488	0
COL6A6	A6NMZ7	-0.289122	0
CORIN	Q9Y5Q5	-0.273692	0
CP	P00450	0.577054	0
CPB2	Q96IY4	-0.598806	0
CPXM2	Q8N436	0.2529	0
CR2	P20023	0.115433	0
CST1	P01037	-0.204566	0
CWH43	Q9H720	0.576764	0
CXCL10	P02778	-0.731925	0
CXCL11	O14625	-0.46953	0
CXCL13	O43927	0.0927487	0
CXCL5	P42830	-0.355498	0
CXCL6	P80162	0.264717	0
CXCL8	P10145	0.0558898	0
CXCL9	Q07325	-0.534078	0
CXCR1	P25024	0.0977456	0
CYP24A1	Q07973	0.439038	0
CYP2F1	P24903	0.363227	0
DAW1	Q8N136	0.6124	0
DCDC1	P59894	0.638306	0
DDIT4	Q9NX09	0.239887	0
DDX3Y	O15523	0.961253	0
DES	P17661	0.425889	0
DNAH10	Q8IVF4	0.444137	0
DNAH12	Q6ZR08	0.774587	0
DNAH2	Q9P225	0.443288	0
DNAH3	Q8TD57	0.776357	0
DNAH5	Q8TE73	0.346645	0
DNAH6	Q9C0G6	0.632175	0
DNAH7	Q8WXX0	0.502229	0
DNAH9	Q9NYC9	0.709026	0
DNAI1	Q9UI46	0.634129	0
DNAI2	Q9GZS0	0.405992	0
DNAJA4	Q8WW22	0.365469	0
DPCR1	Q3MIW9	-0.333153	0
DPP4	P27487	-0.378757	0
DRC1	Q96MC2	0.561204	0
DSC3	Q14574	0.536053	0
DSG3	P32926	0.356257	0
DSP	P15924	0.392207	0
DTHD1	Q6ZMT9	0.583423	0
DYDC1	Q8WWB3	0.549127	0
DYNLRB2	Q8TF09	0.430071	0
EFCAB1	Q9HAE3	0.760604	0
EFCAB12	Q6NXP0	0.438186	0
EFHB	Q8N7U6	0.521754	0
EFHC1	Q5JVL4	0.406972	0
EFHC2	Q5JST6	0.25544	0
EHF	Q9NZC4	0.312084	0
EIF1AY	O14602	0.96066	0
ELF3	P78545	0.361207	0
ENKUR	Q8TC29	0.688852	0
EPGN	Q6UW88	-0.326444	0
ERAP2	Q6P179	-0.468332	0
ERICH3	Q5RHP9	0.675093	0
ESM1	Q9NQ30	-0.312044	0
ESYT3	A0FGR9	-0.316348	0
EYA1	Q99502	0.416191	0
F11	P03951	-0.388544	0
FABP3	P05413	-0.330066	0
FABP4	P15090	-0.581864	0
FABP6	P51161	0.343806	0
FAM183A	A6NL82	0.401958	0
FAM216B	Q8N7L0	0.644318	0
FAM227A	F5H4B4	0.536252	0
FAM229B	Q4G0N7	0.358959	0
FAM81B	Q96LP2	0.468114	0
FANK1	Q8TC84	0.490159	0
FAT2	Q9NYQ8	0.458277	0
FBXO15	Q8NCQ5	0.416624	0
FCN3	O75636	-0.265518	0
FCRL5	Q96RD9	-0.0951113	0
FGA	P02671	-0.265171	0
FGF14	Q92915	0.355806	0
FGG	P02679	-0.173482	0
FIGF	O43915	-0.711228	0
FMO5	P49326	-0.18705	0
FOXJ1	Q92949	0.375846	0
FPR2	P25090	-0.205064	0
FRMPD2	Q68DX3	0.482642	0
GABRP	O00591	0.384271	0
GBP4	Q96PP9	-0.502873	0
GBP5	Q96PP8	-0.504509	0
GKN2	Q86XP6	-0.154088	0
GLDN	Q6ZMI3	-0.662917	0
GPM6A	P51674	-0.335699	0
GPR15	P49685	0.298306	0
GPR87	Q9BY21	0.492827	0
GREM1	O60565	0.390338	0
GSTA1	P08263	0.513086	0
GSTA2	P09210	0.367483	0
GSTM1	P09488	-0.288417	0
GSTT1	P30711	0.426104	0
HAS2	Q92819	-0.195286	0
HBB	P68871	0.354791	0
HCAR1	Q9BXC0	0.345623	0
HECW2	Q9P2P5	-0.331881	0
HHIP	Q96QV1	-0.4935	0
HHLA2	Q9UM44	0.339023	0
HLA-DQA1	P01909	-0.094033	0
HLA-DQB1	P01920	-0.132104	0
HP	P00738	0.0114956	0
HSD17B13	Q7Z5P4	0.520045	0
HSD17B6	O14756	-0.308645	0
HYDIN	Q4G0P3	0.558659	0
ICAM1	P05362	-0.25877	0
ID1	P41134	0.232661	0
IDO1	P14902	-0.542879	0
IFI44L	Q53G44	-0.616835	0
IFIT1	P09914	-0.504509	0
IFIT2	P09913	-0.532616	0
IFIT3	O14879	-0.57626	0
IL1A	P01583	-0.281737	0
IL5RA	Q01344	0.470927	0
IL6	P05231	-0.159718	0
IQCG	Q9H095	0.347439	0
IQUB	Q8NA54	0.641454	0
ITGA7	Q13683	0.291014	0
ITLN1	Q8WWA0	-0.0778022	0
KCNA3	P22001	-0.430703	0
KCNJ16	Q9NPI9	0.468531	0
KDM5D	Q9BY66	0.722903	0
KIAA1324	Q6UXG2	0.425352	0
KIAA2012	Q0VF49	0.513895	0
KRT15	P19012	0.673466	0
KRT17	Q04695	0.453755	0
KRT19	P08727	0.331247	0
KRT23	Q9C075	0.303225	0
KRT5	P13647	0.82985	0
KRT6A	P02538	0.531469	0
LAMP3	Q9UQV4	-0.326082	0
LCN2	P80188	0.405121	0
LDLRAD1	Q5T700	0.418244	0
LGSN	Q5TDP6	0.299596	0
LMNTD1	Q8N9Z9	0.517427	0
LPAR3	Q9UBY5	0.36042	0
LRGUK	Q96M69	0.345169	0
LRP2	P98164	-0.289827	0
LRRC23	Q53EV4	0.320196	0
LRRC46	Q96FV0	0.695103	0
LRRC48	Q9H069	0.5889	0
LRRC6	Q86X45	0.393306	0
LRRC74B	Q6ZQY2	0.383718	0
LRRIQ1	Q96JM4	0.6107	0
LRRK2	Q5S007	-0.314015	0
LRRN3	Q9H3W5	-0.332607	0
LTF	P02788	0.443076	0
MAATS1	Q7Z4T9	0.461424	0
MAK	P20794	0.321004	0
MAP3K19	Q56UN5	0.713256	0
MCEMP1	Q8IX19	-0.349787	0
MDH1B	Q5I0G3	0.56267	0
MEDAG	Q5VYS4	0.17594	0
MFAP5	Q13361	0.176195	0
MFSD2A	Q8NA29	-0.351995	0
MMP1	P03956	0.658097	0
MMP10	P09238	0.185993	0
MMP13	P45452	0.373732	0
MMP7	P09237	0.654344	0
MMP9	P14780	0.225152	0
MNS1	Q8NEH6	0.38084	0
MOGAT1	Q96PD6	-0.460171	0
MORN2	Q502X0	0.467279	0
MORN5	Q5VZ52	0.711671	0
MS4A1	P11836	0.0211954	0
MS4A8	Q9BY19	0.796099	0
MSMB	P08118	1.16909	0
MSMO1	Q15800	-0.328435	0
MSR1	P21757	-0.3709	0
MT1E	P04732	0.20364	0
MT1G	P13640	0.193583	0
MUC13	Q9H3R2	0.322966	0
MUC15	Q8N387	0.426962	0
MUC21	Q5SSG8	0.206018	0
MUC5B	Q9HC84	0.678072	0
MYH11	P35749	0.286645	0
NCAM2	O15394	-0.343183	0
NCKAP5	O14513	-0.38628	0
NECAB1	Q8N987	-0.268991	0
NEK10	Q6ZWH5	0.61306	0
NEK5	Q6P3R8	0.621899	0
NELL2	Q99435	0.521352	0
NLGN4Y	Q8NFZ3	0.421802	0
NME5	P56597	0.407625	0
NME9	Q86XW9	0.370834	0
NRG4	Q8WWG1	0.458802	0
NRK	Q7Z2Y5	-0.294243	0
NTM	Q9P121	0.201383	0
NWD1	Q149M9	0.457437	0
OLR1	P78380	-0.331155	0
OR52N5	Q8NH56	0.0147838	0
PACRG	Q96M98	0.552574	0
PAX9	P55771	0.419323	0
PCOLCE2	Q9UKZ9	-0.390056	0
PCSK2	P16519	-0.354944	0
PEBP4	Q96S96	-0.350155	0
PEG10	Q86TG7	-0.223306	0
PERP	Q96FX8	0.35095	0
PGC	P20142	-0.332789	0
PHEX	P78562	-0.291062	0
PI15	O43692	0.31823	0
PIFO	Q8TCI5	0.354226	0
PIH1D2	Q8WWB5	0.486869	0
PIH1D3	Q9NQM4	0.411318	0
PIP	P12273	0.558366	0
PLA2G1B	P04054	-0.317427	0
PLA2G2A	P14555	0.201885	0
PLA2G4F	Q68DD2	-0.303294	0
PLAC8	Q9NZF1	0.309409	0
PLEKHG7	Q6ZR37	0.518636	0
PLEKHS1	Q5SXH7	0.825379	0
PPAP2C	O43688	0.308477	0
PPARG	P37231	-0.378569	0
PPBP	P02775	-0.310611	0
PPIL6	Q8IXY8	0.51541	0
PROM1	O43490	0.810978	0
PRSS12	P56730	0.351854	0
PRUNE2	Q8WUY3	0.417272	0
PSENEN	Q9NZ42	0.323312	0
PTPRT	O14522	0.341075	0
PTPRZ1	P23471	0.367595	0
PTX3	P26022	-0.0944951	0
PZP	P20742	0.373063	0
RANBP3L	Q86VV4	-0.434988	0
RBP4	P02753	-0.369595	0
RGS22	Q8NE09	0.390007	0
RIMS1	Q86UR5	0.368601	0
RND1	Q92730	-0.0215115	0
ROPN1L	Q96C74	0.731965	0
RP1	P56715	0.597984	0
RPS28	P62857	0.187261	0
RPS4Y1	P22090	0.839234	0
RSAD2	Q8WXG1	-0.459179	0
RSPH1	Q8WYR4	0.706995	0
RSPH4A	Q5TD94	0.528871	0
RTKN2	Q8IZC4	-0.387034	0
RXFP1	Q9HBX9	-0.421399	0
S100A2	P29034	0.496411	0
SAA1	P0DJI8	0.410775	0
SAA2	P0DJI9	0.606821	0
SAMD15	Q9P1V8	0.329066	0
SAMD9L	Q8IVG5	-0.429537	0
SCD	O00767	-0.344099	0
SCEL	O95171	-0.345748	0
SCGB1A1	P11684	0.837782	0
SCGB3A1	Q96QR1	0.500496	0
SCGB3A2	Q96PL1	0.305679	0
SDR16C5	Q8N3Y7	-0.355498	0
SERPINB11	Q96P15	0.581689	0
SERPINB13	Q9UIV8	0.510253	0
SERPINB2	P05120	0.342327	0
SERPINB3	P29508	0.946506	0
SERPIND1	P05546	0.103128	0
SERPINE1	P05121	0.256165	0
SERPINI2	O75830	0.482539	0
SFRP2	Q96HF1	0.389236	0
SFRP4	Q6FHJ7	0.331247	0
SFTPD	P35247	-0.266038	0
SHISA3	A0PJX4	-0.414268	0
SLC19A3	Q9BZV2	-0.614182	0
SLC22A4	Q9H015	0.375178	0
SLC26A9	Q7LBE3	-0.346665	0
SLC27A2	O14975	0.400757	0
SLC39A8	Q9C0K1	-0.487824	0
SLC5A5	Q92911	0.321697	0
SLC5A8	Q8N695	-0.485802	0
SLC6A14	Q9UN76	-0.585107	0
SLC6A4	P31645	-0.556393	0
SLC9C2	Q5TAH2	0.363451	0
SLCO4C1	Q6ZQN7	-0.453439	0
SLITRK6	Q9H5Y7	0.371392	0
SLN	O00631	0.377957	0
SNTN	A6NMZ2	0.868055	0
SNX10	Q9Y5X0	-0.445558	0
SNX25	Q9H3E2	-0.345198	0
SOSTDC1	Q6X4U4	0.0625362	0
SOX2	P48431	0.431035	0
SPAG17	Q6Q759	0.66339	0
SPAG6	O75602	0.789103	0
SPATA17	Q96L03	0.601126	0
SPATA18	Q8TC71	0.444561	0
SPEF2	Q9C093	0.481816	0
SPOCK3	Q9BQ16	0.268075	0
SPP1	P10451	0.418352	0
SRD5A2	P31213	0.304044	0
ST6GALNAC1	Q9NSC7	0.335826	0
STK33	Q9BYT3	0.424492	0
STOML3	Q8TAV4	0.677982	0
STOX1	Q6ZVD7	0.537048	0
SYNPO2	Q9UMS6	0.282618	0
TCTEX1D1	Q8N7M0	0.479851	0
TDO2	P48775	-0.328978	0
TEKT1	Q969V4	0.588325	0
TEKT2	Q9UIF3	0.493032	0
TEX9	Q8N6V9	0.381173	0
THY1	P04216	0.257614	0
TMEM100	Q9NV29	-0.336974	0
TMEM212	A6NML5	0.807932	0
TMEM231	Q9H6L2	0.421587	0
TMEM232	C9JQI7	0.390998	0
TMEM45A	Q9NWC5	0.40305	0
TMPRSS4	Q9NRS4	0.420725	0
TNFRSF17	Q02223	0.115832	0
TNS4	Q8IZW8	0.36793	0
TP63	Q9H3D4	0.307429	0
TPPP3	Q9BW30	0.336055	0
TRIM29	Q14134	0.399773	0
TSGA10	Q9BZW7	0.536053	0
TSPAN1	O60635	0.79693	0
TSPAN8	P19075	0.434028	0
TTC23L	Q6PF05	0.418244	0
TTC25	Q96NG3	0.457121	0
TTC29	Q8NA56	0.559639	0
TTLL9	Q3SXZ7	0.423094	0
TTN	Q8WZ42	-0.493703	0
TUBB4B	P68371	0.317188	0
UBXN10	Q96LJ8	0.4246	0
UGT2B7	P16662	0.332278	0
UPK1B	O75841	0.327457	0
USP9Y	O00507	0.782073	0
UTY	O14607	0.82603	0
VEPH1	Q14D04	-0.45502	0
VIPR1	P32241	-0.268643	0
VNN3	Q9NY84	0.403813	0
VSIG1	Q86XK7	0.101785	0
VTCN1	Q7Z7D3	0.487178	0
VWA3A	A6NCI4	0.507617	0
VWA3B	Q502W6	0.657366	0
VWC2L	B2RUY7	0.358959	0
WDR38	Q5JTN6	0.418028	0
WDR49	Q8IV35	0.541217	0
WDR54	Q9H977	0.408603	0
WDR63	Q8IWG1	0.49416	0
WDR66	Q8TBY9	0.483571	0
WDR78	Q5VTH9	0.552771	0
WDR93	Q6P2C0	0.382169	0
WIF1	Q9Y5W5	-0.0430512	0
ZBBX	A8MT70	0.877037	0
ZFY	P08048	0.571628	0
ZNF215	Q9UL58	-0.284546	0
ZNF385B	Q569K4	-0.416	0
ZNF474	Q6S9Z5	0.489954	0
ADAMTS4	O75173	0.0380147	0.0001
AHNAK2	Q8IVF2	0.269273	0.0001
AIM2	O14862	-0.147042	0.0001
AQP4	P55087	-0.1386	0.0001
BCAS1	O75363	0.324926	0.0001
BDKRB1	P46663	0.152119	0.0001
C12orf74	Q32Q52	0.224164	0.0001
C7orf57	Q8NEG2	0.320427	0.0001
CA3	P07451	-0.209395	0.0001
CAPS2	Q9BXY5	0.269153	0.0001
CCDC181	Q5TID7	0.346531	0.0001
CCDC37	Q494V2	0.310107	0.0001
CFAP44	Q96MT7	0.295018	0.0001
CHST6	Q9GZX3	0.333653	0.0001
COMP	P49747	0.243425	0.0001
CPA4	Q9UI42	-0.191656	0.0001
CXCL14	O95715	0.179001	0.0001
CXCL2	P19875	-0.169096	0.0001
CXCR2	P25025	0.0529723	0.0001
CYP3A5	P20815	-0.213404	0.0001
DERL3	Q96Q80	0.223175	0.0001
DIO2	Q92813	0.306029	0.0001
DNAAF3	Q8N9W5	0.315102	0.0001
DPYS	Q14117	-0.341903	0.0001
DRC7	Q8IY82	0.335941	0.0001
EFCAB6	Q5THR3	0.304511	0.0001
ENO4	A6NNW6	0.291604	0.0001
FAM47E	Q6ZV65	0.296311	0.0001
FOS	P01100	0.0915306	0.0001
GPA33	Q99795	-0.299383	0.0001
GPC5	P78333	-0.207061	0.0001
GSTA3	Q16772	0.280719	0.0001
GZMK	P49863	-0.086201	0.0001
HPGD	P15428	-0.124534	0.0001
HSPA4L	O95757	0.318809	0.0001
ICAM4	Q14773	-0.199752	0.0001
ITGB4	P16144	0.32239	0.0001
KLHL13	Q9P2N7	0.281194	0.0001
LIPN	Q5VXI9	-0.0834469	0.0001
LRRC34	Q8IZ02	0.341303	0.0001
MT1M	Q8N339	0.0461418	0.0001
MYB	P10242	0.245861	0.0001
MZB1	Q8WU39	0.161307	0.0001
NEK11	Q8NG66	0.323197	0.0001
NPR3	P17342	-0.30561	0.0001
NSUN7	Q8NE18	0.328147	0.0001
OSBPL6	Q9BZF3	0.303109	0.0001
PFN2	P35080	0.308244	0.0001
PIGR	P01833	0.267476	0.0001
PIP5K1B	O14986	-0.317786	0.0001
POSTN	Q15063	0.257614	0.0001
PPP1R36	Q96LQ0	0.344488	0.0001
PPP1R3C	Q9UQK1	0.248292	0.0001
RBM24	Q9BX46	0.326652	0.0001
ROS1	P08922	-0.187543	0.0001
RPGRIP1L	Q68CZ1	0.305679	0.0001
RRAD	P55042	0.265557	0.0001
SELE	P16581	-0.0720277	0.0001
SLAMF7	Q9NQ25	-0.207728	0.0001
SPAG8	Q99932	0.328032	0.0001
SPATA4	Q8NEY3	0.305212	0.0001
STAC	Q99469	-0.251195	0.0001
TCTEX1D2	Q8WW35	0.337768	0.0001
TMEM67	Q5HYA8	0.305212	0.0001
WFDC2	Q14508	0.286999	0.0001
XKR9	Q5GH70	0.250962	0.0001
ZNF208	O43345	0.205518	0.0001
ZNF385D	Q9H6B1	0.234379	0.0001
CCL20	P78556	0.0588014	0.0002
CLIC5	Q9NZA1	-0.226004	0.0002
CLIC6	Q96NY7	0.263756	0.0002
EGFL6	Q8IUX8	0.243791	0.0002
ETV1	P50549	-0.320846	0.0002
FBXL13	Q8NEE6	0.295253	0.0002
GBP6	Q6ZN66	0.27739	0.0002
GPX2	P18283	0.295605	0.0002
IL1R2	P27930	-0.0313562	0.0002
ITGB6	P18564	-0.224654	0.0002
NPHP1	O15259	0.324811	0.0002
OR8G1	Q15617	-0.393463	0.0002
SCN1A	P35498	-0.264478	0.0002
SERPINE2	P07093	0.229588	0.0002
SPATS1	Q496A3	0.290778	0.0002
TNIP3	Q96KP6	0.0623981	0.0002
TRPV4	Q9HBA0	0.322966	0.0002
ANGPT1	Q15389	-0.285776	0.0003
CASP5	P51878	-0.30187	0.0003
GPD1	P21695	-0.317966	0.0003
KIAA1324L	A8MWY0	-0.244856	0.0003
LEKR1	Q6ZMV7	0.264476	0.0003
PON3	Q15166	-0.211231	0.0003
SPOCK2	Q92563	-0.208894	0.0003
STXBP6	Q8NFX7	-0.242806	0.0003
TRAT1	Q6PIZ9	-0.212735	0.0003
VCAM1	P19320	-0.217256	0.0003
ZMYND10	O75800	0.275007	0.0003
ABCA12	Q86UK0	0.257976	0.0004
AFF3	P51826	-0.244002	0.0004
AK8	Q96MA6	0.292311	0.0004
C9orf171	Q6ZQR2	0.305912	0.0004
CCDC114	Q96M63	0.260869	0.0004
CCDC42B	A6NFT4	0.280719	0.0004
DNAJB13	P59910	0.290778	0.0004
DPCD	Q9BVM2	0.300534	0.0004
FAM83D	Q9H4H8	0.236462	0.0004
FGFBP1	Q14512	0.197111	0.0004
HPSE2	Q8WWQ2	0.245252	0.0004
PIEZO2	Q9H5I5	-0.275437	0.0004
SIX1	Q15475	0.275245	0.0004
SLC22A3	O75751	-0.246738	0.0004
WEE1	P30291	0.211884	0.0004
ANKRD18A	Q8IVF6	0.278342	0.0005
ATP1A2	P50993	0.263515	0.0005
ATP6V0D2	Q8N8Y2	-0.101598	0.0005
BTNL9	Q6UXG8	-0.25877	0.0005
C5	P01031	-0.256528	0.0005
CFB	P00751	0.22033	0.0005
COL10A1	Q03692	-0.212902	0.0005
EPSTI1	Q96J88	-0.361416	0.0005
GDF15	Q99988	0.179001	0.0005
IL1B	P01584	0.0183493	0.0005
IRF6	O14896	0.287709	0.0005
NR4A2	P43354	-0.191821	0.0005
RGS4	P49798	-0.244343	0.0005
TCN1	P20061	0.253989	0.0005
TMEM156	Q8N614	0.0143553	0.0005
CDH19	Q9H159	-0.271601	0.0006
FHAD1	B1AJZ9	0.241596	0.0006
GAS2L3	Q86XJ1	-0.342269	0.0006
HMGCS1	Q01581	-0.312402	0.0006
NPNT	Q6UXI9	-0.227016	0.0006
RASSF6	Q6ZTQ3	0.208268	0.0006
SCNN1B	P51168	0.273695	0.0006
SLC4A11	Q8NBS3	0.260989	0.0006
TNC	P24821	0.248049	0.0006
ACKR1	Q16570	0.2529	0.0007
UGT2B4	P06133	-0.15682	0.0007
ADAMTSL1	Q8N6G6	0.200128	0.0008
BCHE	P06276	0.166715	0.0008
C16orf93	A1A4V9	0.280481	0.0008
ELMOD1	Q8N336	0.286171	0.0008
F13A1	P00488	-0.255839	0.0008
HBEGF	Q99075	-0.0721794	0.0008
KLHL32	Q96NJ5	0.251931	0.0008
PTGS2	P35354	-0.0964989	0.0008
SLC2A1	P11166	0.293253	0.0008
SUCNR1	Q9BXA5	-0.278584	0.0008
ABHD12B	Q7Z5M8	0.290542	0.0009
CD79A	P11912	0.0419438	0.0009
FHDC1	Q9C0D6	-0.247765	0.0009
FREM2	Q5SZK8	-0.218263	0.0009
GNAL	P38405	0.319155	0.0009
KLRC4	O43908	-0.0906493	0.0009
LGI3	Q8N145	-0.255494	0.0009
MICALCL	Q6ZW33	-0.24554	0.0009
P2RY12	Q9H244	-0.2567	0.0009
SLFN13	Q68D06	0.24062	0.0009
TNFRSF11B	O00300	0.173255	0.0009
C12orf75	Q8TAD7	0.269153	0.001
CCDC102B	Q68D86	-0.283141	0.001
CYP2B6	P20813	0.225275	0.001
HSPA1A	P08107	0.0535284	0.001
MMP16	P51512	0.211386	0.001
MT1A	P04731	0.0575542	0.001
SORD	Q00796	0.281787	0.001
C9orf24	Q8NCR6	0.268794	0.0011
CYP2J2	P51589	0.248049	0.0011
FIBIN	Q8TAL6	-0.289651	0.0011
IFI44	Q8TCB0	-0.330066	0.0011
MS4A15	Q8N5U1	0.122076	0.0011
MXRA5	Q9NR99	0.184471	0.0011
OAS2	P29728	-0.373888	0.0011
PRKG2	Q13237	-0.18508	0.0011
SLPI	P03973	0.151599	0.0011
SVEP1	Q4LDE5	-0.29814	0.0011
ZMYND12	Q9H0C1	0.243303	0.0011
ABCA9	Q8IUA7	-0.283492	0.0012
CBLN4	Q9NTU7	-0.20573	0.0012
ETV5	P41161	-0.252742	0.0012
FLNC	Q14315	0.282855	0.0012
IL18RAP	O95256	-0.177066	0.0012
KRT14	P02533	0.282618	0.0012
LCA5	Q86VQ0	0.266037	0.0012
MSLN	Q13421	0.167358	0.0012
SMCO3	A2RU48	-0.310254	0.0012
EMP2	P54851	-0.172344	0.0013
FAT3	Q8TDW7	-0.269164	0.0013
KRT6B	P04259	0.240253	0.0013
LPL	P06858	-0.208728	0.0013
SAA4	P35542	0.108892	0.0013
TREM1	Q9NP99	-0.260152	0.0013
VNN1	O95497	0.272143	0.0013
ARMC2	Q8NEN0	0.249627	0.0014
ASPN	Q9BXN1	0.178747	0.0014
AVPR1A	P37288	0.132248	0.0014
AZGP1	P25311	0.1129	0.0014
CCDC3	Q9BQI4	0.252416	0.0014
CLDN16	Q9Y5I7	0.257735	0.0014
DMBT1	Q9UGM3	-0.0458782	0.0014
DYNC2H1	Q8NCM8	0.260267	0.0014
HNF4G	Q14541	0.254715	0.0014
IFT172	Q9UG01	0.275365	0.0014
LRRC71	Q8N4P6	0.276913	0.0014
PER2	O15055	0.220825	0.0014
POF1B	Q8WVV4	0.203264	0.0014
RFX2	P48378	0.269871	0.0014
S100A12	P80511	-0.0693005	0.0014
SGCG	Q13326	-0.277009	0.0014
SULF1	Q8IWU6	0.177089	0.0014
TIMD4	Q96H15	-0.0832941	0.0014
CCL19	Q99731	0.0776532	0.0015
OR5P2	Q8WZ92	-0.20573	0.0015
SCUBE1	Q8IWY4	0.244278	0.0015
SLC44A5	Q8NCS7	0.0560285	0.0015
TPM2	P07951	0.245617	0.0015
ARHGAP28	Q9P2N2	-0.278584	0.0016
ART4	Q93070	-0.285425	0.0016
PNP	P00491	-0.166503	0.0016
CCDC80	Q76M96	0.165172	0.0017
DZIP3	Q86Y13	0.206643	0.0017
EREG	O14944	0.00662118	0.0017
KIF21A	Q7Z4S6	0.257131	0.0017
LIPH	Q8WWY8	-0.175436	0.0017
LRRC43	Q8N309	0.268913	0.0017
NPY4R	P50391	-0.116379	0.0017
SFTA2	Q6UW10	0.0332292	0.0017
SHC3	Q92529	-0.249994	0.0017
VSIG4	Q9Y279	-0.294597	0.0017
C1QB	P02746	-0.301337	0.0018
MIF	P14174	0.212881	0.0018
RHPN2	Q8IUC4	0.282025	0.0018
SCNN1G	P51170	0.193583	0.0018
SEC14L4	Q9UDX3	0.251204	0.0018
GPX3	P22352	-0.239226	0.0019
KLRD1	Q13241	-0.192645	0.0019
MYCBPAP	Q8TBZ2	0.256528	0.0019
NAPSA	O96009	-0.0473682	0.0019
OAS1	P00973	-0.358639	0.0019
PKHD1L1	Q86WI1	-0.176577	0.0019
ROBO2	Q9HCK4	-0.140666	0.0019
SPRY4	Q9C004	-0.205896	0.0019
AGBL1	Q96MI9	-0.106871	0.002
CDH2	P19022	0.117562	0.002
MYOCD	Q8IZQ8	0.188021	0.002
PGM2L1	Q6PCE3	0.275126	0.002
ARSE	P51690	-0.305253	0.0021
NLRC4	Q9NPP4	-0.292475	0.0021
P2RY13	Q9BPV8	-0.263092	0.0021
SULT1C2	O00338	-0.272297	0.0021
GRHL1	Q9NZI5	0.2529	0.0022
PSAT1	Q9Y617	-0.268643	0.0022
TFEC	O14948	-0.295305	0.0022
CCDC108	Q6ZU64	0.256165	0.0023
CFAP69	A5D8W1	0.268195	0.0023
CLDN4	O14493	0.227618	0.0023
COL15A1	P39059	0.191436	0.0023
CYP27C1	Q4G0S4	0.265917	0.0023
ERN2	Q76MJ5	0.206018	0.0023
GRM7	Q14831	0.265197	0.0023
HORMAD1	Q86X24	-0.181804	0.0023
PSMB5	P28074	0.216982	0.0023
CCL8	P80075	-0.268469	0.0024
GALNT5	Q7Z7M9	-0.159074	0.0024
KIF6	Q6ZMV9	0.233643	0.0024
PDGFD	Q9GZP0	-0.273343	0.0024
S100A8	P05109	-0.0632584	0.0024
APOH	P02749	-0.239566	0.0025
KLK11	Q9UBX7	0.243182	0.0025
LONRF3	Q496Y0	-0.192315	0.0025
COL17A1	Q9UMD9	0.226509	0.0026
KL	Q9UEF7	-0.279634	0.0026
LAMC2	Q13753	0.218719	0.0027
F2RL2	O00254	0.182692	0.0028
OR52N1	Q8NH53	0.0411028	0.0028
SRGAP3	O43295	0.216113	0.0028
ABCB1	P08183	0.177726	0.0029
CD101	Q93033	-0.265691	0.0029
EFCAB2	Q5VUJ9	0.300651	0.0029
CLHC1	Q8NHS4	0.217727	0.003
CYP51A1	Q16850	-0.277359	0.003
ADM	P35318	0.130008	0.0031
FAM83B	Q5T0W9	0.221692	0.0031
NRXN3	Q9Y4C0	0.279055	0.0031
ATP11A	P98196	-0.2411	0.0032
CA1	P00915	-0.296191	0.0032
CASQ2	O14958	0.100305	0.0032
EEF1A1	P68104	0.262553	0.0032
GFRA1	P56159	0.227371	0.0032
MT1X	P80297	0.0668125	0.0032
PTPRO	Q16827	-0.314733	0.0032
WARS	P23381	-0.304362	0.0032
CYP4X1	Q8N118	0.188274	0.0033
IQCH	Q86VS3	0.252658	0.0033
VSNL1	P62760	0.213876	0.0033
BMP2	P12643	-0.229551	0.0034
C1orf228	Q6PIY5	0.269632	0.0034
CLEC4E	Q9ULY5	-0.143054	0.0034
COL8A1	P27658	-0.259979	0.0034
DISP1	Q96F81	-0.276136	0.0034
LGALSL	Q3ZCW2	-0.268817	0.0034
OMD	Q99983	-0.259288	0.0034
RAB27B	O00194	-0.143532	0.0034
SEMA3D	O95025	-0.247937	0.0034
CD27	P26842	0.100439	0.0035
GRIA1	P42261	-0.0741525	0.0035
IFT22	Q9H7X7	0.2529	0.0035
AREG	P15514	-0.188365	0.0036
CCL2	P13500	-0.0143539	0.0036
DZANK1	Q9NVP4	0.271187	0.0036
FFAR4	Q5NUL3	-0.306323	0.0036
GADL1	Q6ZQY3	0.228849	0.0036
TMC5	Q6UXY8	0.229834	0.0036
FSIP1	Q8NA03	0.273098	0.0037
GOLM1	Q8NBJ4	0.267356	0.0037
HRASLS2	Q9NWW9	0.259905	0.0037
IQCD	Q96DY2	0.247928	0.0037
TTC21A	Q8NDW8	0.254836	0.0037
IRF1	P10914	-0.251024	0.0039
NTNG1	Q9Y2I2	-0.256183	0.0039
AQP9	O43315	-0.219438	0.004
CEACAM6	P40199	0.232047	0.004
FCER1A	P12319	0.248656	0.004
IFITM3	Q01628	0.182184	0.004
IGFBP6	P24592	0.224658	0.0041
ENPEP	Q07075	-0.203901	0.0042
IQCA1	Q86XH1	0.24123	0.0042
MGAM	O43451	-0.0332742	0.0042
SCN9A	Q15858	-0.284019	0.0042
APOL4	Q9BPW4	-0.273169	0.0043
GPX1	P07203	0.172103	0.0043
MT2A	P02795	0.109829	0.0044
PLN	P26678	0.1121	0.0044
MUC20	Q8N307	0.253142	0.0045
ALDH1A3	P47895	0.233888	0.0046
ALPL	P05186	-0.226172	0.0046
PFKFB2	O60825	-0.250852	0.0046
APOD	P05090	-0.160524	0.0047
CECR2	Q9BXF3	-0.272472	0.0047
FAP	Q12884	-0.125951	0.0047
FUT2	Q10981	0.179893	0.0047
SLC1A1	P43005	-0.153286	0.0047
APLN	Q9ULZ1	-0.19479	0.0048
CRISP2	P16562	0.202637	0.0048
DCC	P43146	-0.190174	0.0048
DNER	Q8NFT8	0.240009	0.0048
NOX4	Q9NPH5	-0.228706	0.0048
TNFAIP6	P98066	0.0318186	0.0048
ZNF331	Q9NQX6	-0.234975	0.0048
IGFBP5	P24593	0.17479	0.0049
IL7R	P16871	-0.22989	0.0049
INHBA	P08476	-0.184752	0.0049
KHDRBS2	Q5VWX1	-0.0955737	0.0049
PDCD1LG2	Q9BQ51	-0.275088	0.0049
SCTR	P47872	-0.173319	0.0049
STK32A	Q8WU08	-0.269686	0.0049
STK36	Q9NRP7	0.273814	0.0049
TNNC1	P63316	-0.227354	0.0049
CCR1	P32246	-0.277884	0.005
SLAMF6	Q96DU3	-0.138124	0.005
HAPLN1	P10915	0.126444	0.0051
C9orf116	Q5BN46	0.235237	0.0052
HDC	P19113	0.176961	0.0052
ORM1	P02763	-0.248451	0.0052
ZNF214	Q9UL59	0.212134	0.0052
C1orf162	Q8NEQ5	-0.283668	0.0053
CD3G	P09693	-0.234296	0.0053
HMGCR	P04035	-0.268122	0.0053
SOCS3	O14543	-0.0421597	0.0053
THEMIS	Q8N1K5	-0.150241	0.0053
EGF	P01133	-0.22011	0.0055
NAV3	Q8IVL0	-0.275437	0.0055
OVCH1	Q7RTY7	-0.226848	0.0055
SUSD2	Q9UGT4	-0.150561	0.0055
FLRT3	Q9NZU0	-0.186886	0.0056
LMO7	Q8WWI1	-0.171044	0.0056
SLC26A4	O43511	-0.17511	0.0056
SPAG16	Q8N0X2	0.2529	0.0056
STAT1	P42224	-0.32265	0.0056
TMEM164	Q5U3C3	-0.259979	0.0056
BTG4	Q9NY30	0.230695	0.0057
CALB2	P22676	-0.0266459	0.0057
MT1F	P04733	0.130536	0.0057
FER1L6	Q2WGJ9	0.24817	0.0058
GBP3	Q9H0R5	-0.179025	0.0058
GFPT2	O94808	-0.0344558	0.0058
ADAMDEC1	O15204	-0.12926	0.006
OAS3	Q9Y6K5	-0.316887	0.006
FGF10	O15520	0.116099	0.0061
SEMA3E	O15041	0.194087	0.0061
EYA2	O00167	0.208767	0.0062
DKK1	O94907	-0.0537932	0.0063
GGT5	P36269	0.190552	0.0063
TSPAN6	O43657	0.239887	0.0063
MT1H	P80294	0.158466	0.0064
NBEA	Q8NFP9	0.220454	0.0064
C1orf116	Q9BW04	-0.113411	0.0065
C1QA	P02745	-0.224654	0.0065
CCDC40	Q4G0X9	0.253989	0.0065
GJA1	P17302	-0.196608	0.0065
RHOBTB2	Q9BYZ6	-0.201576	0.0065
TLR3	O15455	-0.257045	0.0065
WFDC6	Q9BQY6	0.222681	0.0065
PLEKHH2	Q8IVE3	-0.209728	0.0066
CES4A	Q5XG92	0.260267	0.0067
SLC7A11	Q9UPY5	-0.14417	0.0067
NDNF	Q8TB73	-0.198262	0.0068
ADAMTS9	Q9P2N4	0.0576929	0.0069
ESR2	Q92731	0.238665	0.0069
BCO2	Q9BYV7	0.227618	0.007
GPR162	Q16538	0.237319	0.007
LRTOMT	Q96E66	0.260628	0.007
NLRP2	Q9NX02	-0.0677876	0.007
SYTL5	Q8TDW5	0.183455	0.007
NTS	P30990	-0.0193166	0.0071
HMGB3	O15347	0.232415	0.0072
MMP12	P39900	0.0186342	0.0072
NOSTRIN	Q8IVI9	-0.249651	0.0072
PRG4	Q92954	-0.0273809	0.0072
BNIPL	Q7Z465	0.186501	0.0073
CCRL2	O00421	-0.288593	0.0073
EGR1	P18146	-0.188036	0.0073
KIAA1407	Q8NCU4	0.216734	0.0073
MEGF9	Q9H1U4	-0.261535	0.0073
RFX3	P48380	0.241474	0.0073
ABCA6	Q8N139	-0.258253	0.0074
CLUAP1	Q96AJ1	0.234256	0.0074
SMOC2	Q9H3U7	0.077243	0.0074
BCAT1	P54687	-0.204067	0.0075
CAPN9	O14815	0.172103	0.0075
BAAT	Q14032	0.0709388	0.0076
DNALI1	O14645	0.213378	0.0076
LRRN1	Q6UXK5	0.186247	0.0076
MEOX1	P50221	0.161823	0.0076
ARNTL	O00327	-0.0658232	0.0077
CD1A	P06126	-0.117474	0.0077
RASGRP1	O95267	-0.217256	0.0077
LIF	P15018	0.0735461	0.0078
MOK	Q9UQ07	0.246104	0.0078
FAM189A2	Q15884	-0.158912	0.0079
ABCA10	Q8WWZ4	-0.0819191	0.008
ADIPOQ	Q15848	0.0938306	0.008
CDH26	Q8IXH8	0.208392	0.008
CLEC4M	Q9H2X3	-0.266906	0.008
DHRS3	O75911	0.206643	0.0081
MYOC	Q99972	-0.242806	0.0081
TM4SF19	Q96DZ7	-0.00853711	0.0081
IGF1	P05019	-0.00621696	0.0083
IL13RA2	Q14627	0.0374525	0.0083
ACSS3	Q9H6R3	-0.236843	0.0084
ADH1A	P07327	-0.317966	0.0084
BANK1	Q8NDB2	-0.260497	0.0084
CLEC12A	Q5QGZ9	-0.189187	0.0084
DCSTAMP	Q9H295	0.0822938	0.0084
IER3	P46695	0.129613	0.0084
LRRC18	Q8N456	0.199123	0.0084
PDZD2	O15018	-0.225835	0.0084
CD180	Q99467	-0.231922	0.0086
DPT	Q07507	0.137241	0.0086
SLC4A5	Q9BY07	0.11929	0.0086
FBXO32	Q969P5	0.155102	0.0087
PLA1A	Q53H76	-0.179025	0.0087
PROM2	Q8N271	0.216858	0.0087
FPR3	P25089	-0.278584	0.0088
IFT81	Q8WYA0	0.220701	0.0088
BTN3A2	P78410	-0.260497	0.0089
COL1A1	P02452	0.0494914	0.009
COLEC10	Q9Y6Z7	-0.170232	0.009
DRAM1	Q8N682	-0.215747	0.009
FMO3	P31513	0.113434	0.009
GEM	P55040	0.143655	0.009
KCNK2	O95069	0.202512	0.009
RGS1	Q08116	0.0728604	0.009
TFRC	P02786	-0.261708	0.009
LAX1	Q8IWV1	-0.11466	0.0092
MYBL1	P10243	0.202762	0.0092
RPLP0	P05388	0.182438	0.0092
C3orf67	Q6ZVT6	0.214995	0.0093
ODF3B	A8MYP8	0.216734	0.0094
TTC6	Q86TZ1	0.108892	0.0094
FDCSP	Q8NFU4	0.0558898	0.0096
MRC1	P22897	-0.226004	0.0096
SPINT2	O43291	0.191436	0.0096
BRINP3	Q76B58	0.16337	0.0098
COL14A1	Q05707	0.138552	0.0098
DIAPH3	Q9NSV4	-0.271775	0.0098
PIK3CG	P48736	-0.242123	0.0098
ARHGEF26	Q96DR7	-0.158751	0.01
LRRC49	Q8IUZ0	0.250355	0.01
ITGB3BP	Q13352	0.213627	0.0101
RPL41	P62945	0.188907	0.0101
CLIC2	O15247	-0.2411	0.0102
TMEM147	Q9BVK8	0.152768	0.0102
ABCA8	O94911	-0.236164	0.0105
TCTN2	Q96GX1	0.215989	0.0107
CCL22	O00626	0.123401	0.0108
SFN	P31947	0.0309716	0.0109
PLA2G10	O15496	0.151079	0.011
IL1RL1	Q01638	0.041243	0.0112
BTN3A3	O00478	-0.258943	0.0115
FHOD3	Q2V2M9	0.231555	0.0115
SIAE	Q9HAT2	0.124328	0.0115
PIM2	Q9P1W9	-0.0596453	0.0117
FLVCR2	Q9UPI3	-0.234126	0.0118
ITM2C	Q9NQX7	0.16543	0.0118
RPS2	P15880	0.158078	0.0118
TMEM163	Q8TC26	-0.177555	0.0118
ZNF440	Q8IYI8	0.242328	0.0118
C10orf10	Q9NTK1	0.0875986	0.0119
MX1	P20591	-0.270382	0.012
PNLIPRP3	Q17RR3	-0.219774	0.012
RANBP17	Q9H2T7	-0.19413	0.012
SLIT2	O94813	-0.263265	0.012
RGS16	O15492	-0.222465	0.0121
DEFB4A	O15263	0.158854	0.0122
FNDC1	Q4ZHG4	0.133169	0.0122
SDS	P20132	0.183455	0.0122
TTLL6	Q8N841	0.197991	0.0122
IGFBP4	P22692	0.207768	0.0123
SERPINA3	P01011	-0.0915713	0.0123
SIRPB1	Q5TFQ8	-0.170881	0.0123
SLC40A1	Q9NP59	-0.234126	0.0123
SLC4A4	Q9Y6R1	0.135929	0.0123
CD5L	O43866	-0.222296	0.0124
CNTN6	Q9UQ52	-0.110137	0.0124
PSPH	P78330	0.052555	0.0124
SAMD9	Q5K651	-0.271601	0.0124
USP44	Q9H0E7	-0.124063	0.0124
STAP1	Q9ULZ2	-0.117474	0.0125
RSPO2	Q6UXX9	-0.181968	0.0126
HLA-DPB1	P04440	0.132774	0.0128
TFPI2	P48307	-0.0158117	0.0131
TGFB3	P10600	0.183455	0.0131
MATN3	O15232	-0.146723	0.0133
VNN2	O95498	-0.046772	0.0134
GYPE	P15421	-0.236673	0.0136
ZNF165	P49910	-0.236164	0.0136
KRT13	P13646	0.163241	0.0137
PPOX	P50336	0.217975	0.0138
LAMA3	Q16787	-0.195286	0.0139
PHACTR1	Q9C0D0	-0.227861	0.014
SCN7A	Q01118	-0.206063	0.014
CLU	P10909	0.213627	0.0141
HMGN3	Q15651	0.203264	0.0142
KCNE1	P15382	0.256286	0.0142
FAM92B	Q6ZTR7	0.207893	0.0143
LAMB3	Q13751	0.158466	0.0144
SPINK1	P00995	0.081885	0.0144
TENM2	Q9NT68	0.234133	0.0144
MARCO	Q9UEW3	-0.111851	0.0145
MOSPD2	Q8NHP6	-0.255322	0.0145
RAB36	O95755	0.220454	0.0145
PIGA	P37287	-0.21491	0.0147
STC1	P52823	-0.101908	0.0147
FGF9	P31371	-0.185409	0.0148
IQCK	Q8N0W5	0.212632	0.0148
CC2D2A	Q9P2K1	0.170053	0.0149
CYP3A7	P24462	-0.0711181	0.0149
DUSP14	O95147	0.158596	0.0149
FAM105A	Q9NUU6	-0.196938	0.0149
FRAS1	Q86XX4	-0.157946	0.0149
LY86	O95711	-0.234126	0.0149
SPON2	Q9BUD6	0.221939	0.0149
ST6GALNAC2	Q9UJ37	0.183201	0.0149
MAP1A	P78559	0.208767	0.015
RPS4Y2	Q8TD47	0.133564	0.015
CYP19A1	P11511	-0.282965	0.0151
ITGA5	P08648	0.191563	0.0153
LMOD1	P29536	0.152119	0.0153
CTSK	P43235	0.0949116	0.0156
LPCAT1	Q8NF37	-0.16942	0.0156
PRSS23	O95084	0.237931	0.0156
PQLC2L	A1A4F0	-0.168447	0.0157
TCF21	O43680	0.127369	0.0159
TEKT3	Q9BXF9	0.201257	0.0159
C4BPB	P20851	-0.21927	0.0161
CD151	P48509	0.126444	0.0161
CEP19	Q96LK0	0.239765	0.0161
CRIPAK	Q8N1N5	0.124328	0.0161
ELF5	Q9UKW6	0.0451634	0.0161
ZNF676	Q8N7Q3	0.0298416	0.0162
IFIH1	Q9BYX4	-0.272994	0.0164
NR4A3	Q92570	-0.125636	0.0164
PRDM1	O75626	-0.123591	0.0164
TUSC3	Q13454	0.234256	0.0165
EVA1A	Q9H8M9	-0.190503	0.0167
IL33	O95760	-0.193635	0.0168
CDKL2	Q92772	-0.171368	0.017
MSI2	Q96DH6	0.230449	0.017
AKR1C2	P52895	0.093425	0.0171
NFATC2	Q13469	0.0978804	0.0171
OSCP1	Q8WVF1	0.200253	0.0171
TTC26	A0AVF1	0.179638	0.0171
ADH1B	P00325	-0.273343	0.0173
FOXP2	O15409	0.215865	0.0173
SLC4A8	Q2Y0W8	0.187008	0.0173
PSMB3	P49720	0.12499	0.0175
RNF182	Q8N6D2	-0.272123	0.0175
MMP3	P08254	0.14483	0.0176
THBS2	P35442	0.0822938	0.0176
CLEC7A	Q9BXN2	-0.275786	0.0177
CIART	Q8N365	-0.0644648	0.0178
HMOX1	P09601	-0.00911773	0.0179
KCNJ5	P48544	-0.268122	0.018
CCDC175	P0C221	0.208268	0.0181
KRT8	P05787	0.126841	0.0182
LIFR	P42702	-0.192975	0.0183
TMEM97	Q5BJF2	-0.254461	0.0184
BTN3A1	O00481	-0.250337	0.0187
TNFRSF19	Q9NS68	0.169284	0.0187
DUOX1	Q9NRD9	0.120883	0.0189
KATNAL2	Q8IYT4	0.221197	0.0189
PAQR5	Q9NXK6	-0.196773	0.0191
TMEM139	Q8IV31	-0.239055	0.0193
ZNF750	Q32MQ0	0.181039	0.0193
RUNDC3B	Q96NL0	0.144046	0.0194
STX11	O75558	-0.210229	0.0194
PAPSS2	O95340	-0.231413	0.0195
FGF7	P21781	-0.130365	0.0197
GPR174	Q9BXC1	0.0146409	0.0197
ITGB3	P05106	0.197991	0.0197
EMP1	P54849	0.0786098	0.0198
MS4A2	Q01362	0.0184917	0.02
CD80	P33681	-0.165208	0.0202
CELSR1	Q9NYQ6	0.200128	0.0202
NR4A1	P22736	0.0464212	0.0202
ABCD2	Q9UBJ2	-0.0964989	0.0204
ARHGAP11B	Q3KRB8	-0.225329	0.0204
SLC38A11	Q08AI6	0.173383	0.0204
FAM3B	P58499	0.100709	0.0206
GLB1L	Q6UWU2	0.218099	0.0206
HERC5	Q9UII4	-0.295836	0.0206
PPP1R32	Q7Z5V6	0.224905	0.0207
KCNMA1	Q12791	0.169925	0.0209
TBX5	Q99593	-0.142417	0.0209
RIBC1	Q8N443	0.162983	0.0211
MNDA	P41218	-0.187214	0.0212
NTRK2	Q16620	0.120086	0.0213
TNFSF13B	Q9Y275	-0.265171	0.0214
CYTL1	Q9NRR1	0.225768	0.0215
FYB	O15117	-0.162783	0.0215
SNX30	Q5VWJ9	-0.18705	0.0215
GUCY1A2	P33402	-0.18164	0.0217
CROT	Q9UKG9	0.178747	0.0219
PDK1	Q15118	-0.032979	0.0219
CPE	P16870	0.168257	0.0221
KIAA1841	Q6NSI8	0.232661	0.0222
CD96	P40200	-0.100206	0.0223
FZD5	Q13467	-0.21927	0.0225
NKG7	Q16617	-0.237524	0.0225
PCYT1B	Q9Y5K3	0.225028	0.0225
GPC3	P51654	-0.15859	0.0226
EVI2B	P34910	-0.252913	0.0229
NPY1R	P25929	-0.0699061	0.0232
RUVBL1	Q9Y265	0.233152	0.0232
BCL2L11	O43521	-0.183277	0.0233
RPS19	P39019	0.152768	0.0234
SERTAD4	Q9NUC0	0.208517	0.0234
FMO1	Q01740	-0.177882	0.0236
SLC7A2	P52569	0.156914	0.0236
LRIG1	Q96JA1	0.216362	0.0237
NAALAD2	Q9Y3Q0	-0.217088	0.0238
SULF2	Q8IWU5	0.195222	0.0243
HOPX	Q9BPY8	-0.183114	0.0245
P2RY14	Q15391	-0.189845	0.0245
MAP2	P11137	-0.133685	0.0246
PLEK	P08567	-0.206063	0.0246
ANGPTL4	Q9BY76	0.0795658	0.0247
COX6A1	P12074	0.152508	0.0247
DDR1	Q08345	0.218719	0.0249
KCNJ15	Q99712	-0.185573	0.0249
TLR1	Q15399	-0.240929	0.0252
ADRBK2	P35626	-0.234465	0.0254
SEPW1	P63302	0.187514	0.0255
ACP5	P13686	-0.215747	0.0256
SFTPC	P11686	-0.140189	0.0256
CARD16	Q5EG05	-0.212066	0.0257
DLG2	Q15700	-0.177882	0.0257
RUNX2	Q13950	0.216113	0.0257
SFRP1	Q8N474	0.0543623	0.026
HNF1B	P35680	-0.192151	0.0266
ATP13A4	Q4VNC1	-0.0593446	0.0269
S100A6	P06703	0.131589	0.0269
CHRM3	P20309	-0.240418	0.0271
PROS1	P07225	-0.241441	0.0271
GLB1L3	Q8NCI6	0.155879	0.0274
NCS1	P62166	0.210514	0.0275
PDGFRA	P16234	-0.247423	0.0275
WNT2	P09544	-0.10656	0.0275
CRTAC1	Q9NQ79	-0.0960362	0.0276
LDLR	P01130	-0.133369	0.0276
MMP19	Q99542	-0.0878867	0.0276
CFTR	P13569	-0.0241497	0.0277
NUDC	Q9Y266	0.220082	0.0279
NCF2	P19878	-0.271775	0.028
NDUFB4	O95168	0.155231	0.028
CRLF2	Q9HC73	0.146134	0.0283
CHL1	O00533	0.158854	0.0284
RAPGEF5	Q92565	-0.184916	0.0284
KCNQ3	O43525	-0.219438	0.0286
LIPG	Q9Y5X9	-0.0301772	0.0286
FAM179A	Q6ZUX3	0.212258	0.0288
SCARA5	Q6ZMJ2	0.11836	0.0288
RYR3	Q15413	0.200379	0.0289
KLHL4	Q9C0H6	-0.181477	0.0293
RPS13	P62277	0.098689	0.0293
ZNF257	Q9Y2Q1	0.120485	0.0294
INTU	Q9ULD6	0.228973	0.0295
RASSF9	O75901	0.0962619	0.0295
SYNM	O15061	0.169027	0.0295
LRRC17	Q8N6Y2	0.0292762	0.0296
PRR15	Q8IV56	0.203138	0.0296
TMPRSS2	O15393	-0.0683926	0.0296
COX11	Q9Y6N1	-0.27073	0.0298
ALDH1B1	P30837	0.206393	0.0299
IGFBP2	P18065	0.187008	0.0299
CAT	P04040	-0.177066	0.0301
SUSD4	Q5VX71	0.185105	0.0304
C8B	P07358	-0.244514	0.0308
ULK4	Q96C45	0.221444	0.0308
GJA5	P36382	-0.152484	0.0313
INMT	O95050	-0.11591	0.0313
TFAP2A	P05549	0.169925	0.0313
IL18R1	Q13478	-0.117474	0.0314
FSD1L	Q9BXM9	0.209765	0.0315
PRODH	O43272	-0.114191	0.0315
FFAR2	O15552	0.0486547	0.0316
TACSTD2	P09758	0.142609	0.0316
CYBB	P04839	-0.235824	0.0319
FBP1	P09467	-0.0822246	0.0319
GADD45B	O75293	0.0127832	0.032
MBIP	Q9NS73	-0.153286	0.0321
C8orf4	Q9NR00	0.181421	0.0322
NAT1	P18440	0.202386	0.0322
CRABP2	P29373	0.157173	0.0323
NDUFC1	O43677	0.145873	0.0323
RSPH14	Q9UHP6	0.192825	0.0323
TRAF3IP1	Q8TDR0	0.230572	0.0323
UTS2B	Q765I0	-0.211064	0.0324
WNT5A	P41221	0.211511	0.0325
NXF3	Q9H4D5	-0.211565	0.0326
SLC14A1	Q13336	-0.204233	0.0326
GSTP1	P09211	0.15095	0.0327
RGS13	O14921	-0.123591	0.0327
TCTE1	Q5JU00	0.192825	0.0327
TNFRSF12A	Q9NP84	0.0889557	0.0327
CLMN	Q96JQ2	0.206643	0.033
TMEM17	Q86X19	0.205142	0.033
XAF1	Q6GPH4	-0.233447	0.033
AHCYL2	Q96HN2	-0.16537	0.0334
C20orf96	Q9NUD7	0.174406	0.0334
KIF27	Q86VH2	0.211261	0.0334
RSPO3	Q9BXY4	-0.12202	0.0334
CYR61	O00622	-0.0634092	0.0335
RFTN2	Q52LD8	-0.183769	0.0335
PLD5	Q8N7P1	-0.228199	0.0339
RHBDL2	Q9NX52	0.158596	0.0339
TSPAN13	O95857	-0.174459	0.034
GLB1L2	Q8IW92	0.182692	0.0343
PRDX5	P30044	0.187261	0.0344
TACR1	P25103	0.119821	0.0345
PTPN22	Q9Y2R2	-0.208561	0.0346
PTCHD4	Q6ZW05	0.0176369	0.0347
TMEM258	P61165	0.0754642	0.0348
WWC2	Q6AWC2	-0.16942	0.0348
CGNL1	Q0VF96	-0.151202	0.0349
PTCH1	Q13635	-0.126738	0.0349
AKAP5	P24588	-0.177392	0.035
ALOX5AP	P20292	-0.208061	0.0351
HIST1H2BK	O60814	-0.256873	0.0353
KIAA0226L	Q9H714	0.0965317	0.0354
ZBED8	Q8IZ13	0.0946415	0.0355
ATF3	P18847	0.0461418	0.0356
LSAMP	Q13449	-0.245027	0.0356
SPAG1	Q07617	0.184725	0.0361
UBXN11	Q5T124	0.210015	0.0362
OLFM4	Q6UX06	-0.164561	0.0364
SLC7A5	Q01650	-0.0111517	0.0364
C9orf131	Q5VYM1	-0.216585	0.0365
COL6A5	A8TX70	-0.0328314	0.0366
MYC	P01106	-0.144808	0.0366
MYO1B	O43795	-0.21424	0.0371
CCDC68	Q9H2F9	-0.0934172	0.0372
CD1C	P29017	0.110631	0.0373
GZMA	P12544	-0.160685	0.0374
TLR10	Q9BXR5	-0.086201	0.0374
UCHL1	P09936	0.145612	0.0374
NCEH1	Q6PIU2	-0.206562	0.0377
CYP4B1	P13584	0.0614306	0.0378
FASN	P49327	-0.10827	0.0378
GSAP	A4D1B5	-0.181968	0.0378
NAMPT	P43490	-0.167312	0.0378
DKK2	Q9UBU2	-0.111851	0.0379
WDR72	Q3MJ13	0.178874	0.038
RIPK4	P57078	0.192699	0.0383
AGBL4	Q5VU57	0.192573	0.0384
HLA-DOB	P13765	-0.152484	0.0385
UFC1	Q9Y3C8	0.223175	0.0386
AKR1C1	Q04828	0.196229	0.0388
FERMT1	Q9BQL6	0.177471	0.0388
LGALS1	P09382	0.15082	0.0389
ALDH1A1	P00352	0.196103	0.0396
C11orf96	Q7Z7L8	0.086512	0.0396
G0S2	P27469	0.0847446	0.0396
CD207	Q9UJ71	-0.124692	0.0397
LEF1	Q9UJU2	0.166587	0.0397
PDLIM3	Q53GG5	0.139208	0.04
CATSPERB	Q9H7T0	-0.0222438	0.0404
MIA2	Q96PC5	-0.233956	0.0404
B3GALT2	O43825	-0.126423	0.0405
SYTL3	Q4VX76	0.161436	0.0405
APCDD1	Q8J025	0.14104	0.0406
ALDH3A1	P30838	0.193204	0.0408
CEACAM8	P31997	-0.22095	0.0408
RGS9	O75916	-0.216585	0.0408
ESRRG	P62508	0.187388	0.041
KIF9	Q9HAQ2	0.173383	0.041
RASGRF1	Q13972	-0.228706	0.0412
TTC30B	Q8N4P2	0.14091	0.0416
TLR7	Q9NYK1	-0.206562	0.0417
SEPP1	P49908	-0.248622	0.0418
ABCC5	O15440	0.153546	0.0425
C10orf67	Q8IYJ2	0.155879	0.0425
BAIAP3	O94812	0.210139	0.0426
PENK	P01210	0.183201	0.0427
DUSP6	Q16828	-0.231244	0.0428
IKZF2	Q9UKS7	0.192447	0.0432
GRAMD1C	Q8IYS0	0.14496	0.0434
DNAJC12	Q9UKB3	0.192825	0.0435
ELOVL2	Q9NXB9	-0.0281162	0.0439
PCDH9	Q9HC56	-0.185409	0.0439
C1orf198	Q9H425	-0.217927	0.0444
CYP2C18	P33260	-0.180495	0.0445
NABP1	Q96AH0	-0.162622	0.0445
PGM5	Q15124	0.141825	0.0447
IFIT5	Q13325	-0.239055	0.0448
FAM107A	O95990	-0.123434	0.0449
DDX21	Q9NR30	-0.157946	0.0457
UBASH3B	Q8TF42	-0.19314	0.0467
C6orf52	Q5T4I8	0.198243	0.0468
COX5B	P10606	0.176578	0.0468
RRM2	P31350	-0.1882	0.047
BCL11A	Q9H165	0.188274	0.0471
FAM177B	A6PVY3	-0.0670318	0.0473
FAM81A	Q8TBF8	0.197865	0.0475
PDE7B	Q9NP56	0.163499	0.0475
DUSP19	Q8WTR2	0.148479	0.0477
PITPNC1	Q9UKF7	0.148218	0.0478
C9orf152	Q5JTZ5	-0.0808506	0.0479
CH25H	O95992	-0.0682413	0.0479
CCDC138	Q96M89	0.177982	0.0482
PVRL4	Q96NY8	0.205142	0.0482
SDHD	O14521	0.157561	0.0483
ZNRD1	Q9P1U0	0.140779	0.0483
VGLL3	A8MV65	-0.178698	0.049
OR52N4	Q8NGI2	-0.182295	0.0494
KIT	P10721	0.107688	0.0495
PLCB4	Q15147	0.157432	0.0496
TMC4	Q7Z404	0.164658	0.0496
DDX58	O95786	-0.259116	0.0503
IFITM1	P13164	0.0806577	0.0503
IL1RN	P18510	-0.0169791	0.0503
CTSE	P14091	0.100036	0.0506
ITGA2	P17301	-0.0576919	0.0507
NLGN4X	Q8N0W4	-0.246224	0.0507
CD163L1	Q9NR16	0.109427	0.0509
PLLP	Q9Y342	-0.141303	0.0509
KIAA0319	Q5VV43	0.185993	0.051
DPP10	Q8N608	0.191184	0.0516
CRY1	Q16526	0.0988238	0.0517
PDGFRL	Q15198	0.0513025	0.0519
GAP43	P17677	0.192068	0.052
PLVAP	Q9BX97	0.146786	0.052
SLC23A1	Q9UHI7	0.183074	0.052
LNX2	Q8N448	-0.192645	0.0522
S100A9	P06702	-0.108114	0.0524
ST8SIA4	Q92187	0.173767	0.0525
PLAU	P00749	0.113167	0.0527
CALML4	Q96GE6	0.222681	0.0528
KBTBD12	Q3ZCT8	0.208642	0.0528
P2RX5	Q93086	0.0852887	0.0528
TRIM2	Q9C040	0.158854	0.0528
PFKFB3	Q16875	0.123401	0.0529
ADAM12	O43184	0.0261627	0.0531
FGD4	Q96M96	-0.231244	0.0533
TOX	O94900	-0.22297	0.0533
ANPEP	P15144	0.1149	0.0535
NEBL	O76041	-0.170881	0.0535
STEAP3	Q658P3	0.173127	0.0538
ST8SIA6	P61647	0.0192037	0.0544
CPM	P14384	-0.152484	0.0545
LRRC63	Q05C16	0.166201	0.0548
PCSK1	P29120	-0.00723157	0.0552
MAL	P21145	-0.218934	0.0556
PARP9	Q8IXQ6	-0.254978	0.0557
DDIAS	Q8IXT1	-0.25877	0.0558
RPS9	P46781	0.125916	0.0558
ZNF675	Q8TD23	-0.143373	0.0563
SGPP2	Q8IWX5	0.10541	0.0564
HKDC1	Q2TB90	-0.201244	0.0567
CRISP3	P54108	-0.0800879	0.0571
SLC6A20	Q9NP91	-0.221791	0.0571
ARRDC4	Q8NCT1	-0.222801	0.0573
FCAR	P24071	0.0170667	0.0575
DUSP5	Q16690	0.00791308	0.0576
KCTD1	Q719H9	0.189919	0.0576
LY96	Q9Y6Y9	-0.203901	0.0576
CTH	P32929	-0.19281	0.0579
JAKMIP2	Q96AA8	-0.141303	0.0579
CFHR4	Q92496	0.147046	0.058
FXYD3	Q14802	0.109294	0.0585
IFT27	Q9BW83	0.188274	0.0586
NRG1	Q02297	-0.130365	0.0586
FAM184A	Q8NB25	-0.0889604	0.0587
RYR2	Q92736	-0.171368	0.0587
CTSH	P09668	-0.0837527	0.0589
SGMS2	Q8NHU3	-0.0724828	0.0589
IDI1	Q13907	-0.239566	0.059
SULT1B1	O43704	-0.070815	0.0592
GPR171	O14626	-0.0250302	0.0594
SYDE2	Q5VT97	-0.125478	0.0594
CDKL5	O76039	-0.200581	0.0599
ATP2C2	O75185	0.142479	0.06
DZIP1L	Q8IYY4	0.205893	0.0601
CHRDL2	Q6WN34	0.17479	0.0602
JUNB	P17275	-0.0729379	0.0604
KIF24	Q5T7B8	0.205142	0.0606
LMNA	P02545	0.0809305	0.061
RPS15	P62841	0.109829	0.061
RPS25	P62851	0.114367	0.0616
HPR	P00739	-0.00824689	0.0618
ME1	P48163	-0.223306	0.0618
S100A3	P33764	0.140124	0.0618
NNMT	P40261	-0.153767	0.0619
TMEM45B	Q96B21	0.147176	0.0623
CD69	Q07108	-0.0662763	0.0624
MUSK	O15146	-0.151362	0.0624
ERMN	Q8TAM6	-0.222633	0.0627
LRRC4	Q9HBW1	0.178492	0.0627
SLC19A2	O60779	-0.106715	0.0627
SPN	P16150	-0.206063	0.0627
KLRC3	Q07444	-0.00694161	0.0628
TMEM2	Q9UHN6	-0.119667	0.0628
BIVM	Q86UB2	0.155361	0.063
CASP1	P29466	-0.213906	0.0633
CCR4	P51679	0.0688771	0.0634
CPA6	Q8N4T0	-0.0835998	0.0634
PLCH1	Q4KWH8	0.0699771	0.0634
MYOM1	P52179	0.13014	0.0635
NEDD8	Q15843	0.156138	0.0635
DHRS9	Q9BPW9	0.121944	0.064
FAIM2	Q9BWQ8	0.128689	0.0644
P2RY10	O00398	0.0629506	0.0647
TTC12	Q9H892	0.159242	0.0648
C1QC	P02747	-0.22196	0.0649
DGKD	Q16760	-0.143373	0.0653
OASL	Q15646	-0.232939	0.0653
PHC3	Q8NDX5	-0.148001	0.0654
AMIGO2	Q86SJ2	-0.236843	0.0658
KNSTRN	Q9Y448	-0.213236	0.0658
CD86	P42081	-0.232091	0.0659
CEP70	Q8NHQ1	-0.157785	0.0659
HOXA5	P20719	-0.127683	0.0659
FCER1G	P30273	-0.242294	0.066
NDUFA3	O95167	0.144699	0.0661
TF	P02787	0.0803848	0.0667
IGSF6	O95976	-0.21625	0.0669
IL1RAP	Q9NPH3	-0.167799	0.0669
PDE8B	O95263	-0.161008	0.0669
PSMB9	P28065	-0.187871	0.0669
TTC21B	Q7Z4L5	0.187768	0.067
H2AFZ	P0C0S5	0.186247	0.0671
CYP4F11	Q9HBI6	0.147697	0.0672
CCBE1	Q6UXH8	-0.152965	0.0674
IL2RA	P01589	-0.0552915	0.0674
NFIL3	Q16649	-0.126738	0.0674
SORBS1	Q9BX66	0.131194	0.0674
MFSD4	Q8N468	0.182438	0.0681
B3GAT3	O94766	0.108892	0.0684
SLC16A6	O15403	-0.153126	0.0686
CD52	P31358	-0.149121	0.0687
HIST3H2BB	Q8N257	0.164271	0.0688
OLFML1	Q6UWY5	-0.196773	0.0691
SP140	Q13342	-0.151042	0.0691
DNAL1	Q4LDG9	0.197362	0.0699
P4HA3	Q7Z4N8	0.144699	0.0699
SIDT1	Q9NXL6	0.0692897	0.07
NLRP3	Q96P20	0.0628125	0.0703
GPAM	Q9HCL2	-0.141462	0.0704
ADAMTS14	Q8WXS8	0.179893	0.0705
ZFHX4	Q86UP3	-0.205231	0.0706
FZD3	Q9NPG1	0.129217	0.0708
LILRB1	Q8NHL6	-0.217591	0.0709
SCIMP	Q6UWF3	-0.20307	0.0709
VIT	Q6UXI7	-0.0385989	0.0709
RHOB	P62745	0.144699	0.071
CAV2	P51636	-0.148481	0.0714
GPR183	P32249	0.0997665	0.0714
OR6N2	Q8NGY6	-0.226679	0.0714
P2RX7	Q99572	-0.22011	0.0716
TMEM190	Q8WZ59	0.162468	0.0719
PID1	Q7Z2X4	-0.207394	0.0721
TAGAP	Q8N103	-0.168771	0.0722
DNAJB1	P25685	-0.103457	0.0723
SLC25A37	Q9NYZ2	0.133564	0.0726
ADORA3	P0DMS9	-0.221623	0.0729
CDH10	Q9Y6N8	-0.229044	0.0729
MOXD1	Q6UVY6	-0.0811558	0.0736
CTGF	P29279	0.067501	0.0737
PCDHB6	Q9Y5E3	-0.161976	0.0737
CD209	Q9NNX6	-0.147522	0.0738
SLC1A3	P43003	-0.212233	0.0738
TPI1	P60174	0.160017	0.0738
ZNF846	Q147U1	0.111966	0.0741
PCK1	P35558	0.0180644	0.0744
ITK	Q08881	-0.0496062	0.0745
NR1D2	Q14995	-0.110916	0.0745
C2orf66	Q6UXQ4	-0.0316512	0.0749
CENPK	Q9BS16	0.164915	0.0749
HCK	P08631	-0.19281	0.0749
MANEA	Q5SRI9	-0.199255	0.0749
ICOS	Q9Y6W8	-0.103457	0.0751
EGR2	P11161	-0.136062	0.0754
RUVBL2	Q9Y230	0.187768	0.0754
UBD	O15205	-0.161169	0.0756
TSPAN11	A1L157	0.172359	0.0757
HIST1H2BM	Q99879	-0.142099	0.0762
C17orf97	Q6ZQX7	0.130272	0.0765
SCNN1A	P37088	0.146395	0.0768
BTK	Q06187	-0.210563	0.077
BMP3	P12645	-0.0860479	0.0771
FAM46C	Q5VWP2	0.00920383	0.0772
MCOLN2	Q8IZK6	-0.157625	0.0779
RPL27A	P46776	-0.165855	0.078
MAPRE3	Q9UPY8	0.208642	0.0781
NELL1	Q92832	-0.0117334	0.0783
RAB25	P57735	0.066537	0.0783
RAPGEF4	Q8WZA2	-0.189351	0.0784
DNAH1	Q9P2D7	0.19232	0.0788
DNAJC5B	Q9UF47	-0.170232	0.0789
COL6A1	P12109	0.160404	0.0791
MRGPRF	Q96AM1	0.122076	0.0792
RHOH	Q15669	0.088413	0.0792
MAPK10	P53779	0.159112	0.0794
TPRG1	Q6ZUI0	-0.217424	0.0798
RASGEF1B	Q0VAM2	-0.216585	0.0801
PCDH12	Q9NPG4	-0.202738	0.0805
AQP5	P55064	0.0768327	0.0806
TRIB1	Q96RU8	-0.0911103	0.0806
EPHA3	P29320	-0.121392	0.0807
PRF1	P14222	-0.145286	0.0807
USP13	Q92995	-0.185245	0.0808
RGS18	Q9NS28	-0.126738	0.0809
COX7C	P15954	0.125254	0.0811
GALNT15	Q8N3T1	-0.00665171	0.0817
HN1L	Q9H910	0.213005	0.0819
LYPD6B	Q8NI32	0.178874	0.0824
ANO5	Q75V66	-0.106715	0.0826
TMPRSS3	P57727	0.14483	0.0826
NPAS2	Q99743	-0.0822246	0.0827
TMEM88	Q6PEY1	-0.106094	0.0827
NT5DC3	Q86UY8	0.185486	0.0828
DAB2	P98082	-0.243489	0.083
MKS1	Q9NXB0	0.180275	0.0833
PRTG	Q2VWP7	-0.155855	0.0833
CRISPLD1	Q9H336	0.104605	0.0834
BLNK	Q8WV28	-0.175599	0.0835
DDX60	Q8IY21	-0.229044	0.0835
BRCA2	P51587	-0.217927	0.0838
SMC4	Q9NTJ3	-0.168609	0.0839
MCOLN3	Q8TDD5	-0.147042	0.084
OXTR	P30559	0.189793	0.0841
SNTG2	Q9NY99	0.165558	0.0842
PDE1A	P54750	-0.148961	0.0847
RASEF	Q8IZ41	-0.0839056	0.0847
BBS10	Q8TAM1	-0.16942	0.0848
C1QTNF9	P0C862	-0.147042	0.0851
BNC1	Q01954	0.0617071	0.0853
CD1B	P29016	0.0738202	0.0853
IL20RA	Q9UHF4	0.0802483	0.0854
ASPA	P45381	-0.149761	0.0863
C1QTNF7	Q9BXJ2	-0.142258	0.0866
ANGPT2	O15123	-0.0423082	0.0867
BMP5	P22003	0.049352	0.0867
ITGBL1	O95965	-0.000577193	0.0867
UBE2W	Q96B02	-0.1938	0.0868
ASPM	Q8IZT6	-0.151042	0.0869
PARP15	Q460N3	-0.160202	0.0869
KLRC1	P26715	0.0965317	0.0872
PYHIN1	Q6K0P9	-0.109359	0.0878
ZNF552	Q9H707	0.157173	0.0879
TNFRSF9	Q07011	-0.0567913	0.088
DDX60L	Q5H9U9	-0.211398	0.0881
AHSA2	Q719I0	0.202762	0.0883
GSDMC	Q9BYG8	0.0988238	0.0883
COL4A1	P02462	0.0775165	0.0886
SEC14L3	Q9UDX4	0.1141	0.0887
APOC1	P02654	0.0113525	0.0888
CLEC4D	Q8WXI8	-0.0285576	0.0888
XCL1	P47992	0.0810669	0.0888
KLRF1	Q9NZS2	-0.0767367	0.0891
EDIL3	O43854	0.0824301	0.0892
TNFSF15	O95150	-0.173645	0.0894
RPL38	P63173	0.0988238	0.0899
CES1	P23141	0.152248	0.0906
FOLR1	P15328	0.0494914	0.0907
NDUFA8	P51970	0.15549	0.0908
BLK	P51451	0.0166389	0.0912
PARD6B	Q9BYG5	-0.117474	0.0913
TINAGL1	Q9GZM7	0.179893	0.0916
KRTAP21-1	Q3LI58	-0.241612	0.0925
IFI6	P09912	-0.111072	0.0926
ACE2	Q9BYF1	-0.160363	0.093
CCR2	P41597	0.0506062	0.0931
OGN	P20774	-0.0390435	0.0931
FAM96B	Q9Y3D0	0.141171	0.0935
HSPB11	Q9Y547	0.198117	0.0936
TNFSF10	P50591	-0.122491	0.0938
AQP3	Q92482	0.0187766	0.0943
PAPPA2	Q9BXP8	0.134615	0.0944
PCDH7	O60245	0.143263	0.0944
BBS5	Q8N3I7	0.207643	0.0946
ARHGEF38	Q9NXL2	0.0753273	0.0949
PFKP	Q01813	0.14965	0.0951
TMEM41A	Q96HV5	-0.23226	0.0952
GRAMD1B	Q3KR37	-0.23243	0.0954
C9orf84	Q5VXU9	0.192699	0.0955
ERP27	Q96DN0	0.0190614	0.0959
PCP4	P48539	0.0586628	0.0959
UBB	P0CG47	0.167615	0.0959
GCA	P28676	-0.164399	0.096
GSTM3	P21266	-0.147522	0.096
RASGRP3	Q8IV61	-0.185409	0.096
GTSF1	Q8WW33	-0.189187	0.0964
MAOA	P21397	-0.102527	0.0964
COX8A	P10176	0.116498	0.097
CCDC151	A5D8V7	0.163628	0.0972
AXDND1	Q5T1B0	0.126841	0.0974
CA12	O43570	-0.162783	0.0978
EPB41L5	Q9HCM4	-0.144648	0.0979
TSNAXIP1	Q2TAA8	0.145351	0.0979
COL5A2	P05997	0.0514417	0.0986
ISM1	B1AKI9	0.0582472	0.0988
NET1	Q7Z628	0.186501	0.0988
RBP7	Q96R05	0.160791	0.0988
HBD	P02042	0.109561	0.0991
MC4R	P32245	-0.201576	0.0991
CILP	O75339	-0.00534787	0.0992
SMAD6	O43541	-0.0325362	0.0993
SERPINI1	Q99574	0.0980152	0.0998
CFAP221	Q4G0U5	0.102457	0.0999

## Sheet: human PAH2
Table S1-5 DEGs in human PAH cohort 2 (GSE53408)
Symbol	UniProt	log(PAH/C)	FDR
AADAC	P22760	0.887915	0
ABCB1	P08183	0.867185	0
ABCB7	O75027	0.958806	0
ABCC9	O60706	0.970265	0
ABCE1	P61221	1.1721	0
ABHD17A	Q96GS6	-0.848921	0
ACADSB	P45954	0.942458	0
ACE	P12821	-0.825977	0
ACE2	Q9BYF1	0.903964	0
ACSL1	P33121	1.24507	0
ACSL4	O60488	1.08114	0
ADAMTS8	Q9UP79	-1.0081	0
ADAMTS9	Q9P2N4	1.14457	0
ADRA1A	P35348	-0.921663	0
ADRB1	P08588	-1.14497	0
AGER	Q15109	-1.05289	0
AGL	P35573	1.21344	0
AGPS	O00116	1.02942	0
AGR2	O95994	1.19257	0
AGR3	Q8TD06	0.981414	0
AGRN	O00468	-0.776454	0
AHCTF1	Q8WYP5	1.1034	0
AHI1	Q8N157	1.11982	0
AIDA	Q96BJ3	1.00813	0
AIM1	Q9Y4K1	1.13317	0
AKAP9	Q99996	1.28983	0
ALAS2	P22557	1.131	0
ALDH1L2	Q3SY69	1.29631	0
ANGPT2	O15123	1.65503	0
ANGPTL1	O95841	1.1723	0
ANK2	Q01484	1.04467	0
ANKRD12	Q6UB98	1.0411	0
ANKRD20A8P	Q5CZ79	1.00963	0
ANKRD22	Q5VYY1	1.0708	0
ANKRD28	O15084	1.44021	0
ANKRD36	A6QL64	1.27292	0
ANKRD36B	Q8N2N9	1.40256	0
ANKRD50	Q9ULJ7	1.27065	0
ANLN	Q9NQW6	1.78048	0
ANO1	Q5XXA6	-0.966066	0
AOC3	Q16853	-1.22297	0
AOX1	Q06278	1.1003	0
AP3B1	O00203	0.999856	0
APC	P25054	0.977243	0
APH1A	Q96BI3	-0.873556	0
AQP9	O43315	1.14646	0
AREG	P15514	0.932364	0
ARF5	P84085	-0.942584	0
ARHGAP11A	Q6P4F7	1.39578	0
ARHGAP21	Q5T5U3	1.04621	0
ARHGEF37	A1IGU5	-0.802386	0
ARID4A	P29374	1.20276	0
ARID5A	Q03989	-0.80768	0
ARID5B	Q14865	0.954196	0
ARL2	P36404	-1.05649	0
ARMC8	Q8IUR7	1.00331	0
ARNTL2	Q8WYA1	1.07663	0
ARRDC2	Q8TBH0	-1.081	0
ASCC3	Q8N3C0	1.29455	0
ASPM	Q8IZT6	1.09815	0
ATAD2	Q6PL18	1.00058	0
ATHL1	Q32M88	-0.794858	0
ATOH8	Q96SQ7	-0.922757	0
ATP13A3	Q9H7F0	1.08848	0
ATP2B1	P20020	1.03893	0
ATP6V1A	P38606	0.962586	0
ATP6V1C1	P21283	1.14731	0
ATP6V1D	Q9Y5K8	1.17671	0
ATP6V1F	Q16864	-0.824188	0
ATR	Q13535	1.02765	0
ATRX	P46100	1.38123	0
B3GNT5	Q9BYG0	0.973501	0
BACH1	O14867	1.04278	0
BAZ1A	Q9NRL2	1.10608	0
BAZ2B	Q9UIF8	0.952408	0
BBX	Q8WY36	1.03062	0
BCAT1	P54687	1.21983	0
BCLAF1	Q9NYF8	1.33971	0
BDP1	A6H8Y1	0.978415	0
BIRC3	Q13489	1.39665	0
BLOC1S1	P78537	-0.846324	0
BLZF1	Q9H2G9	1.36048	0
BOD1L1	Q8NFC6	1.21475	0
BPIFB1	Q8TDL5	-1.0905	0
BRCC3	P46736	1.3815	0
BRIP1	Q9BX63	1.03865	0
BROX	Q5VW32	0.97761	0
BST2	Q10589	-0.793357	0
BTNL9	Q6UXG8	-1.22095	0
BUB1	O43683	1.05644	0
BZW1	Q7L1Q6	1.27995	0
C10orf10	X6RKE0	-1.34556	0
C12orf4	Q9NQ89	1.09673	0
C17orf49	K7ES76	-0.865911	0
C1orf158	Q8N1D5	-0.809448	0
C1orf194	Q5T5A4	-1.41696	0
C1orf198	Q9H425	-1.07582	0
C20orf85	Q9H1P6	-1.20856	0
C2orf40	Q9H1Z8	-1.35661	0
C5	P01031	1.23223	0
C9orf142	Q9BUH6	-0.78339	0
CA1	P00915	1.12869	0
CA4	P22748	-1.24537	0
CACNG4	Q9UBN1	-1.32121	0
CACYBP	Q9HB71	0.959622	0
CADPS2	Q86UW7	1.02942	0
CALD1	Q05682	1.13291	0
CALU	O43852	1.19629	0
CAND1	Q86VP6	1.1236	0
CAPS	Q13938	-0.91213	0
CASC5	Q8NG31	1.24501	0
CASKIN2	Q8WXE0	-0.795859	0
CASP12	Q6UXS9	-0.973979	0
CASZ1	Q86V15	-0.818325	0
CATSPERB	Q9H7T0	1.00741	0
CBX7	O95931	-0.835986	0
CCDC102B	Q68D86	1.15329	0
CCDC14	Q49A88	0.967021	0
CCDC141	Q6ZP82	1.33182	0
CCDC18	Q5T9S5	1.12314	0
CCDC47	Q96A33	1.00562	0
CCDC59	Q9P031	1.29449	0
CCDC80	Q76M96	1.14952	0
CCDC88A	Q3V6T2	1.48269	0
CCL20	P78556	1.54528	0
CCL5	P13501	-1.0505	0
CCNB2	O95067	1.13547	0
CCNE2	O96020	0.971074	0
CCP110	O43303	1.28966	0
CCT2	P78371	1.00367	0
CCT5	P48643	1.22429	0
CCT6A	P40227	0.998629	0
CD163	Q86VB7	1.68881	0
CD27	P26842	-0.835986	0
CD38	P28907	1.03858	0
CD3E	P07766	-0.907522	0
CD52	P31358	-0.84918	0
CD82	P27701	-0.861186	0
CD8A	P01732	-0.928787	0
CDC42BPA	Q5VT25	0.961475	0
CDC5L	Q99459	1.30854	0
CDC6	Q99741	1.12724	0
CDH5	P33151	-0.846584	0
CDK1	P06493	1.21468	0
CENPE	Q02224	1.25828	0
CENPF	P49454	1.26285	0
CENPJ	Q9HC77	0.951662	0
CENPU	Q71F23	1.25078	0
CEP152	O94986	0.953749	0
CEP170	Q5SW79	1.28066	0
CEP350	Q5VT06	1.22645	0
CEP55	Q53EZ4	1.24531	0
CEP57	Q86XR8	1.01692	0
CEP70	Q8NHQ1	0.968275	0
CERS4	Q9HA82	-0.897812	0
CFAP44	Q96MT7	0.933195	0
CFB	P00751	1.11036	0
CFH	P08603	1.69461	0
CFHR1	Q03591	1.23278	0
CFI	P05156	1.32861	0
CFLAR	O15519	1.2005	0
CFTR	P13569	1.03492	0
CHD1	O14646	1.27029	0
CHD2	O14647	1.15743	0
CHD9	Q3L8U1	1.16549	0
CHEK1	O14757	1.20176	0
CHORDC1	Q9UHD1	1.11796	0
CHUK	O15111	1.00202	0
CKAP2	Q8WWK9	1.34647	0
CKAP5	Q14008	1.21425	0
CLDN1	O95832	1.49866	0
CLDN5	O00501	-0.990796	0
CLEC14A	Q86T13	-0.86171	0
CLEC3B	P05452	-1.10284	0
CLEC5A	Q9NY25	0.945158	0
CLN3	Q13286	-0.781405	0
CLOCK	O15516	1.15497	0
CLTC	Q00610	1.21692	0
CMAHP	Q9Y471	1.0675	0
CNPPD1	Q9BV87	-0.784881	0
CNTRL	Q7Z7A1	0.956726	0
COL14A1	Q05707	1.32487	0
COL3A1	P02461	1.00043	0
COL6A3	P12111	0.974456	0
COPB1	P53618	1.38488	0
COPB2	P35606	1.27184	0
COPS2	P61201	1.44514	0
COPS4	Q9BT78	0.988412	0
CORO1A	P31146	-0.805913	0
COX4I2	Q96KJ9	-0.840113	0
COX5B	P10606	-0.810207	0
COX7A1	P24310	-0.856215	0
COX8A	P10176	-0.836759	0
CP	P00450	1.39589	0
CPAMD8	Q8IZJ3	-0.8863	0
CR1	P17927	0.957023	0
CRIP2	P52943	-1.01479	0
CST7	O76096	-0.801632	0
CTR9	Q6PD62	1.16318	0
CTSE	P14091	1.03393	0
CTSF	Q9UBX1	-0.833156	0
CTSW	P56202	-0.916208	0
CWC22	Q9HCG8	1.1032	0
CWC27	Q6UX04	0.935083	0
CWF19L2	Q2TBE0	0.963474	0
CX3CL1	P78423	-0.904548	0
CX3CR1	P49238	-0.753653	0
CXCL10	P02778	-0.809954	0
CXCL8	P10145	1.59908	0
CYP2F1	P24903	-0.810966	0
DCLK1	O15075	1.35338	0
DDX1	Q92499	1.27441	0
DDX10	Q13206	1.15108	0
DDX18	Q9NVP1	1.19956	0
DDX21	Q9NR30	1.51591	0
DDX3X	O00571	1.27953	0
DDX3Y	O15523	-1.11372	0
DDX52	Q9Y2R4	1.17306	0
DDX60L	Q5H9U9	1.09288	0
DEK	P35659	1.00633	0
DEXI	O95424	-0.837532	0
DHX29	Q7Z478	1.13678	0
DHX36	Q9H2U1	1.26291	0
DHX9	Q08211	1.12194	0
DIAPH2	O60879	1.13383	0
DLD	P09622	1.21257	0
DLGAP5	Q15398	1.33331	0
DLL4	Q9NR61	-1.30936	0
DMTF1	Q9Y222	0.995014	0
DMXL2	Q8TDJ6	1.10568	0
DNAH12	Q6ZR08	-0.706276	0
DNAJC10	Q8IXB1	1.19573	0
DNAJC13	O75165	1.22688	0
DNAJC2	Q99543	1.04698	0
DNAJC21	Q5F1R6	1.26694	0
DNAJC3	Q13217	1.35778	0
DNASE1L3	Q13609	-1.28174	0
DNM1L	O00429	1.30287	0
DNTTIP2	Q5QJE6	1.71581	0
DOCK10	Q96BY6	1.39868	0
DOCK11	Q5JSL3	1.14379	0
DPP4	P27487	1.55179	0
DPP6	P42658	-0.789611	0
DPT	Q07507	-0.80869	0
DSC3	Q14574	0.916018	0
DSG2	Q14126	1.64464	0
DSP	P15924	0.905505	0
DST	Q03001	1.10755	0
ECHDC1	Q9NTX5	1.11197	0
ECT2	Q9H8V3	1.32826	0
EDN1	P05305	-1.00984	0
EEA1	Q15075	1.58039	0
EFCC1	Q9HA90	-0.790359	0
EHF	Q9NZC4	1.13027	0
EID3	Q8N140	0.9911	0
EIF1AX	P47813	1.19118	0
EIF1AY	O14602	-0.9703	0
EIF2AK2	P19525	1.02155	0
EIF2S1	P05198	1.17543	0
EIF2S2	P20042	1.04935	0
EIF3A	Q14152	1.51591	0
EIF3M	Q7L2H7	0.989284	0
EIF4B	P23588	0.96192	0
EIF5	P55010	1.2117	0
EIF5B	O60841	1.51516	0
ELL2	O00472	0.908044	0
ELTD1	L8EB43	1.02906	0
EMD	P50402	-0.845546	0
EPC2	Q52LR7	1.0197	0
EPHA4	P54764	1.14463	0
EPRS	P07814	1.61692	0
EPS8	Q12929	1.35016	0
ERCC6L2	Q5T890	1.10782	0
ESCO2	Q56NI9	1.30714	0
ESF1	Q9H501	1.21213	0
ETFDH	Q16134	0.979879	0
EXOC1	Q9NV70	0.966283	0
EXOC5	O00471	1.02814	0
F13A1	P00488	1.2318	0
FABP3	P05413	0.908121	0
FABP6	P51161	-0.731685	0
FAM107A	O95990	-0.865385	0
FAM111B	Q6SJ93	1.28274	0
FAM135A	Q9P2D6	0.993493	0
FAM162B	Q5T6X4	-0.873027	0
FAM167A	Q96KS9	-1.29725	0
FAM171B	Q6P995	1.24629	0
FAM175B	Q15018	1.03928	0
FAM184A	Q8NB25	1.04656	0
FAM188B	Q4G0A6	-0.939261	0
FAM189A2	Q15884	-0.959318	0
FAM198B	Q6UWH4	0.929412	0
FAM208B	Q5VWN6	1.32239	0
FAM216B	Q8N7L0	-0.599243	0
FAM69B	Q5VUD6	-0.941753	0
FAM91A1	Q658Y4	1.07368	0
FAM98A	Q8NCA5	0.976584	0
FANCI	Q9NVI1	1.10534	0
FAP	Q12884	1.40048	0
FAT1	Q14517	1.21226	0
FAXDC2	Q96IV6	-1.09665	0
FBN1	P35555	1.25786	0
FBXO30	Q8TB52	1.01856	0
FCER1A	P12319	-1.00491	0
FCHO2	Q0JRZ9	0.952483	0
FCN3	O75636	-1.27474	0
FER	P16591	1.07046	0
FGA	P02671	0.811718	0
FGF7	P21781	1.37607	0
FGFBP2	Q9BYJ0	-1.13037	0
FGFR4	P22455	-1.31689	0
FGG	P02679	0.925696	0
FIBIN	Q8TAL6	-1.44301	0
FIGF	O43915	-1.34227	0
FILIP1L	Q4L180	0.972619	0
FKBP14	Q9NWM8	1.10675	0
FMN1	Q68DA7	0.945683	0
FMO1	Q01740	1.10528	0
FMO5	P49326	1.02496	0
FNBP1L	Q5T0N5	1.18561	0
FNIP1	Q8TF40	0.976804	0
FOXF1	Q12946	-1.28947	0
FREM2	Q5SZK8	1.03005	0
FRK	P42685	1.19988	0
FRMD4B	Q9Y2L6	1.10507	0
FRS2	Q8WU20	1.0876	0
FXR1	P51114	1.14952	0
FXYD1	O00168	-1.061	0
FXYD3	Q14802	-0.937602	0
FXYD6	Q9H0Q3	-1.03505	0
GALNT1	Q10472	1.61688	0
GAPT	Q8N292	1.0743	0
GARS	P41250	1.00956	0
GAS6	Q14393	-0.98736	0
GATA2	P23769	-0.957356	0
GBE1	Q04446	0.97475	0
GCC2	Q8IWJ2	1.54765	0
GDF10	P55107	-0.943139	0
GDPD3	Q7L5L3	-1.50717	0
GEN1	Q17RS7	1.30941	0
GFPT1	Q06210	1.2844	0
GGNBP2	Q9H3C7	0.981633	0
GGTLC1	Q9BX51	-1.02474	0
GNA14	O95837	-0.780661	0
GNL2	Q13823	1.33308	0
GNL3	Q9BVP2	1.47695	0
GNLY	P22749	-1.00173	0
GOLGA4	Q13439	1.34699	0
GOLGA5	Q8TBA6	1.12783	0
GOLGB1	Q14789	1.40125	0
GOLIM4	O00461	1.13619	0
GOLM1	Q8NBJ4	0.969086	0
GPER1	Q99527	-0.973979	0
GPM6A	P51674	-0.951206	0
GPR110	Q3SXM8	1.07505	0
GPR146	Q96CH1	-1.43948	0
GPR98	Q8WXG9	0.939151	0
GPSM2	P81274	0.94043	0
GPX8	Q8TED1	1.11796	0
GRAMD2	Q8IUY3	-1.00376	0
GRIA1	P42261	-1.24503	0
GSTM5	P46439	-1.1291	0
GSTT1	P30711	-0.963251	0
GTF2H1	P32780	0.982437	0
GTF3C3	Q9Y5Q9	1.08182	0
GZMK	P49863	-0.939814	0
HAS2	Q92819	1.06343	0
HEATR1	Q9H583	1.10601	0
HECTD1	Q9ULT8	0.960512	0
HEY1	Q9Y5J3	-1.48237	0
HEY2	Q9UBP5	-0.862496	0
HIF1A	Q16665	1.26159	0
HIF3A	Q9Y2N7	-1.33061	0
HIGD2A	Q9BW72	-0.80667	0
HIPK3	Q9H422	0.96547	0
HIST1H2AC	Q93077	-0.879117	0
HIST1H2BC	P62807	-1.09173	0
HIST2H2AB	Q8IUE6	-0.902389	0
HIST2H2AC	Q16777	-1.15843	0
HIVEP1	P15822	1.01414	0
HLA-DQB1	P01920	-1.16004	0
HLTF	Q14527	1.23284	0
HMGCR	P04035	0.995376	0
HMGCS2	P54868	-1.03386	0
HMMR	O75330	0.936139	0
HNRNPA3	P51991	1.21132	0
HOOK1	Q9UJC3	1.2294	0
HOOK3	Q86VS8	1.0964	0
HOXA2	O43364	-0.811219	0
HOXA4	Q00056	-1.11654	0
HOXA5	P20719	-0.911858	0
HP	P00738	1.47493	0
HPGD	P15428	-0.753653	0
HSD17B4	P51659	1.01214	0
HSP90AA1	P07900	1.64302	0
HSP90B1	P14625	1.24568	0
HSPA13	P48723	1.21468	0
HSPA4	P34932	1.00094	0
HSPA4L	O95757	1.11283	0
HSPA5	P11021	1.09694	0
HSPA9	P38646	1.16524	0
HSPD1	P10809	1.62616	0
HSPH1	Q92598	1.68675	0
IARS	P41252	1.10514	0
IBTK	Q9P2D0	1.11277	0
ICAM2	P13598	-1.13384	0
ICE1	Q9Y2F5	1.11863	0
IDE	P14735	1.15601	0
IDH1	O75874	1.44922	0
IFI16	Q16666	1.05144	0
IFI27	P40305	-1.19727	0
IFI6	P09912	-0.943139	0
IFIT3	O14879	0.957097	0
IFT80	Q9P2H3	0.913952	0
IGF1	P05019	1.49119	0
IGKC	P01834	-0.794858	0
IL13RA2	Q14627	1.40719	0
IL18	Q14116	0.89817	0
IL2RB	P14784	-0.834699	0
IL32	P24001	-0.929061	0
IMPA1	P29218	1.1103	0
INMT	O95050	-0.973696	0
IPO5	O00410	1.20583	0
IPO7	O95373	1.17957	0
IQGAP1	P46940	1.11856	0
IQGAP2	Q13576	1.40947	0
ITGA2	P17301	1.17881	0
ITGA3	P26006	-0.917297	0
ITGAV	P06756	1.0769	0
ITGB6	P18564	1.02715	0
ITLN2	Q8WWU7	-0.855954	0
ITPR2	Q14571	1.3584	0
IVNS1ABP	Q9Y6Y0	1.05956	0
IWS1	Q96ST2	1.18511	0
JAM2	P57087	-0.813246	0
JMJD1C	Q15652	1.24537	0
KCNK17	Q96T54	-0.833927	0
KCNK3	O14649	-0.990223	0
KCNMB4	Q86W47	-1.09173	0
KDM5D	Q9BY66	-1.02767	0
KIAA0020	Q9NYH5	1.28747	0
KIAA0196	Q12768	1.02645	0
KIAA0368	R4GMY3	1.10299	0
KIAA1107	Q9UPP5	0.984917	0
KIAA1109	Q2LD37	1.0202	0
KIF11	P52732	1.46242	0
KIF15	Q9NS87	0.985573	0
KIF18A	Q8NI77	1.19919	0
KIF20B	Q96Q89	1.22527	0
KIF21A	Q7Z4S6	1.18872	0
KIF23	Q02241	1.38466	0
KIF5B	P33176	1.30749	0
KLF15	Q9UIH9	-0.821126	0
KLHL4	Q9C0H6	1.17479	0
KLK11	Q9UBX7	-1.20789	0
KNSTRN	Q9Y448	1.03147	0
KNTC1	P50748	0.968496	0
KPNA2	P52292	1.08413	0
KPNA3	O00505	0.96192	0
KPNA4	O00629	1.03104	0
KTN1	Q86UP2	1.36821	0
KYNU	Q16719	1.17715	0
LAMA2	P24043	1.32981	0
LARS	Q9P2J5	1.00482	0
LBH	Q53QV2	-1.35034	0
LDHB	P07195	1.20714	0
LDLRAD1	Q5T700	-0.792357	0
LGR5	O75473	-1.21223	0
LINC00472	Q9H8W2	-0.779422	0
LMAN1	P49257	0.957692	0
LPAR3	Q9UBY5	-0.974262	0
LRP2	P98164	1.08107	0
LRP4	O75096	-0.980512	0
LRPPRC	P42704	1.31632	0
LRRC17	Q8N6Y2	1.02638	0
LRRC32	Q14392	-0.95288	0
LRRC46	Q96FV0	-1.16488	0
LRRCC1	Q9C099	1.04061	0
LRRFIP1	Q32MZ4	0.968128	0
LRRK2	Q5S007	1.05728	0
LRRN4	Q8WUT4	-0.83908	0
LSG1	Q9H089	0.998123	0
LTBP2	Q14767	-0.915391	0
LTBP4	Q8N2S1	-1.11528	0
LTN1	O94822	0.965249	0
LTV1	Q96GA3	1.5146	0
LY6E	Q16553	-0.789611	0
LYSMD3	Q7Z3D4	1.00791	0
MACC1	Q6ZN28	1.36905	0
MAL	P21145	-1.2709	0
MAP1B	P46821	1.17127	0
MAP7D3	Q8IWC1	1.25411	0
MAPK3	P27361	-0.793607	0
MAPK6	Q16659	1.51056	0
MAPRE3	Q9UPY8	-0.783887	0
MATN3	O15232	-0.905088	0
MCM8	Q9UJA3	1.26243	0
MCTP1	Q6DN14	1.13953	0
MDGA1	Q8NFP4	-0.860138	0
MDM2	Q00987	1.04131	0
ME1	P48163	1.13021	0
MECOM	Q13465	1.02921	0
MEDAG	Q5VYS4	1.08739	0
MELK	Q14680	1.00324	0
MET	P08581	1.31098	0
METAP2	P50579	0.978415	0
MFAP4	P55083	-1.0908	0
MFNG	O00587	-0.948141	0
MGAT3	Q09327	-0.871971	0
MIA3	Q5JRA6	1.02956	0
MIER3	Q7Z3K6	0.993855	0
MIOS	Q9NXC5	0.973575	0
MIS12	Q9H081	1.05221	0
MIS18BP1	Q6P0N0	1.29443	0
MKI67	P46013	1.16781	0
MKNK2	Q9HBH9	-0.806922	0
MMP1	P03956	1.60094	0
MMP8	P22894	1.92949	0
MMRN1	Q13201	0.921817	0
MND1	Q9BWT6	0.961475	0
MORC4	Q8TE76	1.00144	0
MORF4L2	Q15014	1.02913	0
MOSPD2	Q8NHP6	1.08468	0
MPDZ	O75970	1.0966	0
MPHOSPH10	O00566	1.04558	0
MPHOSPH9	Q99550	0.937269	0
MRC1	P22897	1.20126	0
MRPL11	Q9Y3B7	-0.920571	0
MS4A15	Q8N5U1	-1.66337	0
MS4A8	Q9BY19	-1.12092	0
MSANTD4	Q8NCY6	1.00382	0
MTHFD2	P13995	1.4443	0
MTUS1	Q9ULD2	0.980172	0
MUC15	Q8N387	-0.947028	0
MYCBP2	O75592	1.16498	0
MYO5A	Q9Y4I1	1.20408	0
MYO5C	Q9NQX4	0.917088	0
MYO9A	B2RTY4	0.956726	0
MYOF	Q9NZM1	1.02247	0
MYOZ1	Q9NP98	-1.46594	0
MYRF	Q9Y2G1	-1.00636	0
N4BP2	Q86UW6	1.05068	0
NAA15	Q9BXJ9	1.44408	0
NAPG	Q99747	1.10601	0
NARS	O43776	1.13172	0
NBN	O60934	1.18409	0
NCL	P19338	1.43157	0
NCR3LG1	Q68D85	1.03534	0
NDUFA3	O95167	-0.85022	0
NEMF	O60524	0.949572	0
NEXN	Q0ZGT2	1.52482	0
NIN	Q8N4C6	1.0018	0
NIPBL	Q6KC79	1.00259	0
NKD1	Q969G9	-0.818071	0
NKG7	Q16617	-1.44575	0
NLGN4Y	Q8NFZ3	-0.796611	0
NOC3L	Q8WTT2	1.22817	0
NOL8	Q76FK4	1.42921	0
NOP58	Q9Y2X3	1.14893	0
NOS1	P29475	-0.928512	0
NPM1	P06748	1.07149	0
NR1D2	Q14995	1.25617	0
NRD1	Q96L67	0.990737	0
NRIP1	P48552	1.31464	0
NRN1	Q9NPD7	-0.914575	0
NSF	P46459	1.09153	0
NSRP1	Q9H0G5	1.47763	0
NTM	Q9P121	-0.683854	0
NUCB2	P80303	1.22324	0
NUF2	Q9BZD4	0.990592	0
NUP88	Q99567	0.998701	0
NUSAP1	Q9BXS6	1.22515	0
NXF3	Q9H4D5	-1.17527	0
NXN	Q6DKJ4	-0.845806	0
ODF2L	Q9ULJ1	1.0708	0
ODF3B	A8MYP8	-0.879648	0
OGN	P20774	0.842215	0
OPA1	O60313	1.36882	0
OR5P2	Q8WZ92	-0.747827	0
OSBPL8	Q9BZF1	1.3058	0
OTUD6B	Q8N6M0	0.945158	0
PAK1IP1	Q9NWT1	1.06302	0
PAMR1	Q6UXH9	0.783582	0
PAPOLA	P51003	0.983313	0
PBDC1	Q9BVG4	1.14874	0
PBRM1	Q86U86	1.07827	0
PCF11	O94913	0.966061	0
PCM1	Q15154	1.28724	0
PDE1A	P54750	1.536	0
PDE4DIP	Q5VU43	0.968128	0
PDGFD	Q9GZP0	1.36317	0
PGAP2	Q9UHJ9	-0.881242	0
PGM3	O95394	1.56482	0
PHF1	O43189	-0.823167	0
PHF20L1	A8MW92	1.01478	0
PHF3	Q92576	1.34693	0
PHIP	Q8WWQ0	1.03372	0
PI15	O43692	2.30159	0
PIK3C2A	O00443	1.02822	0
PJA2	O43164	1.03675	0
PKHD1L1	Q86WI1	0.876566	0
PKIG	Q9Y2B9	-0.855431	0
PKNOX2	Q96KN3	-0.903738	0
PLA2G2A	P14555	1.67247	0
PLA2G4A	P47712	1.12981	0
PLAC8	Q9NZF1	-1.0862	0
PLIN2	Q99541	1.14685	0
PLK4	O00444	1.17294	0
PLLP	Q9Y342	-0.982506	0
PLOD2	O00469	1.05151	0
PLS1	Q14651	1.18339	0
PLS3	P13797	0.972619	0
PMPCB	O75439	0.952259	0
PNISR	Q8TF01	0.934026	0
PNN	Q9H307	1.07895	0
PNPLA8	Q9NP80	1.33188	0
POLK	Q9UBT6	1.12902	0
POLR2B	P30876	1.23069	0
POLR3B	Q9NW08	0.951737	0
POSTN	Q15063	2.73229	0
PPIG	Q13427	0.988048	0
PPIL6	Q8IXY8	-0.758038	0
PPIP5K2	O43314	1.21076	0
PPP1R11	O60927	-0.837532	0
PPP1R12A	O14974	1.25948	0
PPP1R14A	Q96A00	-1.15811	0
PPP4R2	Q9NY27	1.03379	0
PRC1	O43663	1.10118	0
PRDX5	P30044	-0.981366	0
PRELP	P51888	-1.0743	0
PRF1	P14222	-0.925221	0
PRPF18	Q99633	0.976657	0
PRPF40A	O75400	1.36502	0
PRPF4B	Q13523	0.98156	0
PRR5L	Q6MZQ0	-0.818325	0
PSMD1	Q99460	1.29801	0
PSMD14	O00487	1.03055	0
PSME4	Q14997	1.12895	0
PTGS2	P35354	1.06067	0
PTMS	P20962	-1.03239	0
PTPN13	Q12923	1.24932	0
PTPRCAP	Q14761	-0.811979	0
PTX3	P26022	0.773659	0
PWP1	Q13610	0.970486	0
QSER1	Q2KHR3	1.04096	0
R3HCC1L	Q7Z5L2	1.0467	0
RAB1B	Q9H0U4	-0.865122	0
RAB1C	Q92928	-0.871707	0
RAB27B	O00194	1.32665	0
RAB3GAP2	Q9H2M9	0.96192	0
RABEP1	Q15276	1.07197	0
RAD21	O60216	0.977243	0
RAD50	Q92878	1.53102	0
RAI14	Q9P0K7	1.1032	0
RAMP2	O60895	-1.79236	0
RAMP3	O60896	-1.00029	0
RANBP2	P49792	1.06295	0
RANBP6	O60518	1.16131	0
RAP1GDS1	P52306	0.948302	0
RAPGEF6	Q8TEU7	1.04935	0
RARRES2	Q99969	-1.26327	0
RASEF	Q8IZ41	1.0115	0
RASGRP3	Q8IV61	0.98324	0
RASIP1	Q5U651	-0.825977	0
RB1CC1	Q8TDY2	1.05638	0
RBAK	Q9NYW8	1.0092	0
RBBP8	Q99708	1.21151	0
RBP2	P50120	-0.80768	0
RBPJ	Q06330	0.976657	0
RDX	P35241	1.06647	0
RHBDD2	Q6NTF9	-0.790859	0
RIOK1	Q9BRS2	1.27107	0
RIOK2	Q9BVS4	1.18295	0
RLIM	Q9NVW2	1.15095	0
RNF167	Q9H6Y7	-0.791608	0
RNF182	Q8N6D2	-0.879383	0
RNF19A	Q9NV58	1.00504	0
RNF6	Q9Y252	1.22404	0
ROBO4	Q8WZ75	-0.852824	0
ROCK1	Q13464	1.44366	0
ROCK2	O75116	1.41722	0
ROPN1L	Q96C74	-1.07826	0
ROS1	P08922	1.15905	0
RPAP3	Q9H6T3	1.36659	0
RPGRIP1L	Q68CZ1	0.97541	0
RPS4Y1	P22090	-1.25774	0
RRAS	P10301	-0.974829	0
RRM1	P23921	1.18174	0
RSF1	Q96T23	0.98061	0
RSL1D1	O76021	1.38416	0
RSPO3	Q9BXY4	1.11577	0
RSRC1	Q96IZ7	1.28108	0
RXFP1	Q9HBX9	-0.971431	0
S100A3	P33764	-1.67992	0
S100A4	P26447	-0.90185	0
SACM1L	Q9NTJ5	0.958954	0
SACS	Q9NZJ4	1.01977	0
SAMD9	Q5K651	1.4376	0
SAMD9L	Q8IVG5	1.15536	0
SAMSN1	Q9NSI8	1.0937	0
SBNO1	A3KN83	1.06785	0
SCAF11	Q99590	1.00007	0
SCFD1	Q8WVM8	0.949796	0
SCGB1A1	P11684	-1.37744	0
SCGB3A1	Q96QR1	-1.17462	0
SCGB3A2	Q96PL1	-0.737928	0
SCN1A	P35498	1.04747	0
SCN4B	Q8IWT1	-1.14912	0
SCUBE1	Q8IWY4	-0.900503	0
SCYL2	Q6P3W7	1.03125	0
SDAD1	Q9NVU7	1.20752	0
SECISBP2L	Q93073	1.01628	0
SECTM1	Q8WVN6	-0.813753	0
SEL1L	Q9UBV2	0.995086	0
SELE	P16581	1.52507	0
SEMA3B	Q13214	-0.855431	0
SEMA5A	Q13591	-0.868015	0
SEMA6A	Q9H2E6	-0.845287	0
SERPINB2	P05120	1.63418	0
SERPINE2	P07093	0.959993	0
SERTM1	A2A2V5	-0.885766	0
SETX	Q7Z333	1.09889	0
SF3A3	Q12874	0.962142	0
SF3B1	O75533	0.972178	0
SFRP2	Q96HF1	0.834388	0
SGCA	Q16586	-0.859614	0
SGMS2	Q8NHU3	0.902498	0
SGOL2	Q562F6	0.967464	0
SH2D3C	Q8N5H7	-1.04008	0
SHISA3	A0PJX4	-1.0081	0
SLC10A5	Q5PT55	0.943584	0
SLC16A1	P53985	1.12658	0
SLC16A7	O60669	1.07245	0
SLC1A3	P43003	1.31336	0
SLC35E2	P0CK97	-0.77596	0
SLC39A13	Q96H72	-0.936773	0
SLC41A2	Q96JW4	1.02638	0
SLC4A1AP	Q9BWU0	1.42455	0
SLC5A1	P13866	-0.840113	0
SLC5A8	Q8N695	1.17805	0
SLC5A9	Q2M3M2	-1.16424	0
SLC6A14	Q9UN76	1.42116	0
SLC6A16	Q9GZN6	-0.791108	0
SLC6A4	P31645	-1.39707	0
SLC7A11	Q9UPY5	2.29378	0
SLC7A2	P52569	1.13527	0
SLC9A3R2	Q15599	-0.84218	0
SLC9B1	Q4ZJI4	-0.869596	0
SLCO1A2	P46721	-0.936497	0
SLCO4A1	Q96BD0	-0.601212	0
SLCO4C1	Q6ZQN7	0.855591	0
SLK	Q9H2G2	1.29284	0
SLMAP	Q14BN4	0.966061	0
SLN	O00631	0.840846	0
SLTM	Q9NWH9	1.1032	0
SLU7	O95391	1.30229	0
SMAD6	O43541	-0.961283	0
SMAD7	O15105	-0.824699	0
SMARCA5	O60264	0.952259	0
SMARCAD1	Q9H4L7	1.03351	0
SMC2	O95347	1.41743	0
SMC3	Q9UQE7	1.52201	0
SMC4	Q9NTJ3	1.72199	0
SMC5	Q8IY18	1.09795	0
SMC6	Q96SB8	1.4137	0
SMG1	Q96Q15	1.10762	0
SNX2	O60749	1.42739	0
SOCS4	Q8WXH5	1.02963	0
SOSTDC1	Q6X4U4	-1.86565	0
SP100	P23497	0.975117	0
SPARCL1	Q14515	1.17613	0
SPDL1	Q96EA4	1.37395	0
SPG20	Q8N0X7	1.0115	0
SPOCK2	Q92563	-1.02474	0
SPP1	P10451	2.31374	0
SRBD1	Q8N5C6	1.01635	0
SREK1	Q8WXA9	1.07087	0
SRFBP1	Q8NEF9	1.29936	0
SRP72	O76094	1.21785	0
SRPK1	Q96SB4	1.14509	0
SSX2IP	Q9Y2D8	0.941407	0
ST6GALNAC2	Q9UJ37	-0.966912	0
ST6GALNAC6	Q969X2	-0.992804	0
ST8SIA6	P61647	-1.38195	0
STAG2	Q8N3U4	1.17447	0
STEAP1	Q9UHE8	1.51329	0
STEAP2	Q8NFT2	0.979952	0
STK26	Q9P289	0.958657	0
STK32A	Q8WU08	1.02666	0
STK38L	Q9Y2H1	1.23069	0
SUCLA2	Q9P2R7	1.12241	0
SULF1	Q8IWU6	1.31406	0
SULT1C4	O75897	-0.874613	0
SULT2B1	O00204	-0.866963	0
SUPT16H	Q9Y5B9	1.35851	0
SWAP70	Q9UH65	0.9568	0
SYNCRIP	O60506	1.00518	0
SYNE1	Q8NF91	0.965618	0
SYNE2	Q8WXH0	1.05596	0
TANK	Q92844	1.02027	0
TARS	P26639	1.21381	0
TAX1BP1	Q86VP1	1.26981	0
TBC1D15	Q8TC07	0.963178	0
TBK1	Q9UHD2	1.0135	0
TBX2	Q13207	-1.01888	0
TBX3	O15119	-0.87382	0
TBX4	P57082	-1.02562	0
TBX5	Q99593	-0.857783	0
TCF21	O43680	-0.983361	0
TDO2	P48775	2.52737	0
TFEC	O14948	1.23217	0
TFRC	P02786	0.98652	0
TGS1	Q96RS0	0.95017	0
THOC2	Q8NI27	1.39215	0
TIE1	P35590	-1.02738	0
TIMP3	P35625	-0.930985	0
TIPARP	Q7Z3E1	1.10279	0
TLR2	O60603	1.10474	0
TMEM100	Q9NV29	-1.47714	0
TMEM109	Q9BVC6	-0.824443	0
TMEM130	Q8N3G9	-1.44418	0
TMEM140	Q9NV12	-0.879648	0
TMEM178A	Q8NBL3	-1.06371	0
TMEM204	Q9BSN7	-1.0315	0
TMEM205	Q6UW68	-0.816799	0
TMEM212	A6NML5	-0.784632	0
TMEM80	Q96HE8	-0.814768	0
TMF1	P82094	1.40463	0
TNFAIP6	P98066	1.30854	0
TNIP3	Q96KP6	1.13796	0
TNNC1	P63316	-1.15811	0
TNPO1	Q92973	1.04453	0
TOP1	P11387	1.06647	0
TOP2A	P11388	1.6717	0
TOP2B	Q02880	1.12155	0
TOPBP1	Q92547	1.14483	0
TPP2	P29144	1.04502	0
TPR	P12270	1.56672	0
TPX2	Q9ULW0	1.29219	0
TRIP11	Q15643	1.18935	0
TRIP12	Q14669	1.08284	0
TSHZ2	Q9NRE2	1.69639	0
TSPAN1	O60635	-0.899695	0
TSPAN18	Q96SJ8	-0.950927	0
TSPAN7	P41732	-0.831615	0
TSPAN8	P19075	-0.75268	0
TTC21B	Q7Z4L5	1.11949	0
TTC3	P53804	1.23952	0
TTC37	Q6PGP7	1.43371	0
TTK	P33981	1.05109	0
TTN	Q8WZ42	1.74438	0
TWF1	Q12792	1.3446	0
TXLNG	Q9NUQ3	1.07663	0
TXLNGY	Q9BZA5	-1.05739	0
TXNRD1	Q16881	1.32227	0
U2SURP	O15042	1.06757	0
UAP1	Q16222	0.945907	0
UBR3	Q6ZT12	0.974309	0
UBR5	O95071	1.04523	0
UBXN4	Q92575	1.0624	0
UFL1	O94874	1.073	0
UGDH	O60701	1.01321	0
UGP2	Q16851	1.07327	0
UPF2	Q9HAU5	1.02574	0
UPF3B	Q9BZI7	0.950842	0
UPK1B	O75841	0.973648	0
UPK3B	Q9BT76	-1.02151	0
USO1	O60763	1.42626	0
USP15	Q9Y4E8	1.02141	0
USP16	Q9Y5T5	1.41002	0
USP34	Q70CQ2	1.05631	0
USP47	Q96K76	1.0995	0
USP8	P40818	1.45291	0
USP9Y	O00507	-0.825977	0
UTP20	O75691	1.14503	0
UTRN	P46939	1.12677	0
UTY	O14607	-1.20324	0
VCAM1	P19320	1.13356	0
VCAN	P13611	1.57531	0
VEPH1	Q14D04	1.1177	0
VGLL1	Q99990	-0.907793	0
VIPR1	P32241	-1.56619	0
VPS13A	Q96RL7	1.01071	0
VPS13B	Q7Z7G8	0.95442	0
VPS13C	Q709C8	1.0624	0
VPS41	P49754	1.04677	0
VPS45	Q9NRW7	0.974162	0
VRK2	Q86Y07	0.997834	0
VSIG1	Q86XK7	2.44114	0
VSIG2	Q96IQ7	-1.14019	0
WBP4	O75554	0.963326	0
WDHD1	O75717	1.00518	0
WDR3	Q9UNX4	1.2455	0
WDR36	Q8NI36	1.04068	0
WDR38	Q5JTN6	-0.891108	0
WDR43	Q15061	1.44371	0
WDR75	Q8IWA0	1.22928	0
WFS1	O76024	-1.05529	0
WISP2	O76076	-0.802135	0
WNT7A	O00755	-0.936221	0
WRN	Q14191	1.07533	0
XCL1	P47992	-1.12281	0
XRCC4	Q13426	0.9282	0
ZBTB4	Q9P1Z0	-0.820362	0
ZC3H13	Q5T200	1.25912	0
ZC3H15	Q8WU90	1.38427	0
ZFAND1	Q8TCF1	0.933497	0
ZFC3H1	O60293	0.979879	0
ZFX	P17010	1.18384	0
ZNF100	Q8IYN0	1.09322	0
ZNF14	P17017	0.922655	0
ZNF146	Q15072	1.42164	0
ZNF148	Q9UQR1	1.03034	0
ZNF175	Q9Y473	0.977463	0
ZNF260	Q3ZCT1	0.950842	0
ZNF267	Q14586	1.6311	0
ZNF277	Q9NRM2	1.01064	0
ZNF28	P17035	1.17166	0
ZNF292	O60281	1.05339	0
ZNF33A	Q06730	1.0968	0
ZNF33B	Q06732	1.07204	0
ZNF347	Q96SE7	0.930548	0
ZNF385D	Q9H6B1	1.03949	0
ZNF429	Q86V71	1.02503	0
ZNF43	P17038	0.963992	0
ZNF468	Q5VIY5	1.01364	0
ZNF507	Q8TCN5	0.950319	0
ZNF518A	Q6AHZ1	1.03675	0
ZNF594	Q96JF6	0.981049	0
ZNF675	Q8TD23	1.06729	0
ZNF737	O75373	0.908506	0
ZNF780B	Q9Y6R6	0.966357	0
ZNF791	Q3KP31	1.03949	0
ZNF841	Q6ZN19	1.07142	0
ZNF844	Q08AG5	0.92873	0
ZNF845	Q96IR2	1.51445	0
ZNF91	Q05481	1.45454	0
ZZZ3	Q8IYH5	0.974529	0
ACACA	Q13085	0.922655	0.0001
ACAT1	P24752	0.875308	0.0001
ADK	P55263	0.903655	0.0001
AES	Q08117	-0.768568	0.0001
AMD1	P17707	0.928882	0.0001
ANKIB1	Q9P2G1	0.923339	0.0001
ANKRD26	Q9UPS8	0.879863	0.0001
ARFGEF1	Q9Y6D6	0.910042	0.0001
ARG1	P05089	0.906198	0.0001
ARHGAP15	Q53QZ3	0.850239	0.0001
ARHGAP42	A6NI28	0.898866	0.0001
ASPH	Q12797	0.915789	0.0001
ATP8B4	Q8TF62	0.874049	0.0001
BANK1	Q8NDB2	0.875308	0.0001
BICC1	Q9H694	0.88276	0.0001
BRWD3	Q6RI45	0.941707	0.0001
BTAF1	O14981	0.967538	0.0001
C5orf42	Q9H799	0.889707	0.0001
CAMK2N1	Q7Z7J9	-0.809954	0.0001
CAPN7	Q9Y6W3	0.89476	0.0001
CARHSP1	Q9Y2V2	-0.77152	0.0001
CASK	O14936	0.923339	0.0001
CCDC132	A7MD03	0.914411	0.0001
CEP97	Q8IW35	0.9282	0.0001
CFAP97	Q9P2B7	0.935686	0.0001
CHIT1	Q13231	-0.765867	0.0001
CIR1	Q86X95	0.867343	0.0001
CLIC2	O15247	0.906275	0.0001
CLIC3	O95833	-0.769797	0.0001
CLINT1	Q14677	0.921665	0.0001
CLIP1	P30622	0.944783	0.0001
CNTLN	Q9NXG0	0.862511	0.0001
CSE1L	P55060	0.936892	0.0001
CUL2	Q13617	0.940956	0.0001
CUL3	Q13618	0.944034	0.0001
CYBB	P04839	0.861717	0.0001
CYP1B1	Q16678	0.830499	0.0001
CYSTM1	Q9H1C7	-0.775466	0.0001
DDX46	Q7L014	0.905967	0.0001
DHX15	O43143	0.948302	0.0001
DICER1	Q9UPY3	0.932817	0.0001
DKC1	O60832	0.934403	0.0001
DKK1	O94907	0.894372	0.0001
DNAL4	O96015	-0.766603	0.0001
DOPEY1	Q5JWR5	0.935988	0.0001
DPH3	Q96FX2	0.88885	0.0001
DUSP8	Q13202	-0.747827	0.0001
EBNA1BP2	Q99848	0.950244	0.0001
EIF2A	Q9BY44	0.942008	0.0001
EIF2AK3	Q9NZJ5	0.92873	0.0001
ELOVL2	Q9NXB9	0.795351	0.0001
ELOVL6	Q9H5J4	0.956949	0.0001
EML4	Q9HC35	0.922883	0.0001
ENOX2	Q16206	0.884559	0.0001
ERBB2IP	Q96RT1	0.910963	0.0001
EREG	O14944	0.86845	0.0001
ERGIC2	Q96RQ1	0.922426	0.0001
EZH2	Q15910	0.92873	0.0001
F5	P12259	0.956354	0.0001
FAM102B	Q5T8I3	0.917775	0.0001
FAM204A	Q9H8W3	0.900876	0.0001
FARSB	Q9NSD9	0.941632	0.0001
FASTKD2	Q9NYY8	0.949722	0.0001
FOXJ1	Q92949	-0.751708	0.0001
FRYL	O94915	0.89344	0.0001
GABPA	Q06546	0.918386	0.0001
GAS2L3	Q86XJ1	0.877195	0.0001
GDI2	P50395	0.932968	0.0001
GRAP	Q13588	-0.762681	0.0001
GUF1	Q8N442	0.890252	0.0001
HAUS6	Q7Z4H7	0.854634	0.0001
HHIP	Q96QV1	0.642286	0.0001
HMCN1	Q96RW7	0.861558	0.0001
HNRNPA2B1	P22626	0.931154	0.0001
HYAL2	Q12891	-0.768568	0.0001
IFT57	Q9NWB7	0.901572	0.0001
IFT74	Q96LB3	0.916018	0.0001
IL18RAP	O95256	0.867343	0.0001
IL1A	P01583	0.767824	0.0001
IL1R2	P27930	0.811142	0.0001
INTS7	Q9NVH2	0.922502	0.0001
IRAK3	Q9Y616	0.898324	0.0001
IREB2	P48200	0.949498	0.0001
ITLN1	Q8WWA0	-0.180986	0.0001
JUND	P17535	-0.760235	0.0001
KIAA1033	Q2M389	0.911653	0.0001
KIAA1324L	A8MWY0	0.879	0.0001
KIAA1524	Q8TCG1	0.922883	0.0001
KL	Q9UEF7	-0.751465	0.0001
LOC100132686	Q8NEQ1	0.919683	0.0001
LXN	Q9BS40	0.890096	0.0001
MFSD5	Q6N075	-0.760969	0.0001
MMP16	P51512	0.857026	0.0001
MMRN2	Q9H8L6	-0.755356	0.0001
MORN5	Q5VZ52	-0.726902	0.0001
MPP5	Q8N3R9	0.938173	0.0001
MPP7	Q5T2T1	0.900567	0.0001
MTMR2	Q13614	0.913263	0.0001
MYO1B	O43795	0.899562	0.0001
MYSM1	Q5VVJ2	0.933497	0.0001
NAE1	Q13564	0.924328	0.0001
NAMPT	P43490	0.890952	0.0001
NBEA	Q8NFP9	0.922198	0.0001
NBEAL1	Q6ZS30	0.891186	0.0001
NKD2	Q969F2	-0.761702	0.0001
NLGN1	Q8N2Q7	0.927669	0.0001
NPAT	Q14207	0.913186	0.0001
NPR3	P17342	-0.647919	0.0001
NUDT14	O95848	-0.772013	0.0001
ORM1	P02763	0.827006	0.0001
PARP14	Q460N5	0.93742	0.0001
PBK	Q96KB5	0.907198	0.0001
PDZK1IP1	Q13113	-0.782645	0.0001
PHEX	P78562	0.790188	0.0001
PHF14	O94880	0.880725	0.0001
PIK3CB	P42338	0.890096	0.0001
PIN1	Q13526	-0.742024	0.0001
PLA2G5	P39877	-0.761213	0.0001
PLEKHA5	Q9HAU0	0.858856	0.0001
PLEKHS1	Q5SXH7	-0.577336	0.0001
PLRG1	O43660	0.909888	0.0001
PLSCR3	Q9NRY6	-0.775466	0.0001
PPM1K	Q8N3J5	-0.772752	0.0001
PPP1R9A	Q9ULJ8	0.857026	0.0001
PRKDC	P78527	0.929185	0.0001
PRSS8	Q16651	-0.771027	0.0001
PSAT1	Q9Y617	0.908506	0.0001
PSD3	Q9NYI0	0.884012	0.0001
PSENEN	Q9NZ42	-0.745406	0.0001
PSMB9	P28065	-0.771027	0.0001
PTPN11	Q06124	0.935611	0.0001
PUS7L	Q9H0K6	0.910809	0.0001
RARS	P54136	0.916171	0.0001
RBM25	P49756	0.944559	0.0001
RBM41	Q96IZ5	0.883934	0.0001
RICTOR	Q6R327	0.924024	0.0001
RNF122	Q9H9V4	-0.762192	0.0001
RNF20	Q5VTR2	0.887291	0.0001
RNMT	O43148	0.948003	0.0001
RPL18A	Q02543	-0.745648	0.0001
RTKN2	Q8IZC4	-0.745406	0.0001
SAA2	P0DJI9	0.885574	0.0001
SCAPER	Q9BY12	0.885184	0.0001
SCN9A	Q15858	0.869082	0.0001
SEC24D	O94855	0.945383	0.0001
SELM	Q8WWX9	-0.78687	0.0001
SGCG	Q13326	-0.759502	0.0001
SHOC2	Q9UQ13	0.921436	0.0001
SMARCA1	P28370	0.938474	0.0001
SMC1A	Q14683	0.916935	0.0001
SPINT2	O43291	-0.794357	0.0001
SSB	P05455	0.926379	0.0001
SSR1	P43307	0.907737	0.0001
ST8SIA4	Q92187	0.850719	0.0001
STAG1	Q8WVM7	0.930472	0.0001
STARD3	Q14849	-0.759502	0.0001
STC1	P52823	-0.64318	0.0001
STIL	Q15468	0.936666	0.0001
SUSD2	Q9UGT4	-0.788863	0.0001
SUV420H1	A0A024R5F8	0.905736	0.0001
SYNPO2	Q9UMS6	0.752406	0.0001
TACR3	P29371	-0.757794	0.0001
TCEA1	P23193	0.891186	0.0001
THOC1	Q96FV9	0.932364	0.0001
THUMPD1	Q9NXG2	0.926683	0.0001
THUMPD3	Q9BV44	0.946955	0.0001
TIMP4	Q99727	0.904426	0.0001
TMEM119	Q4V9L6	-0.772505	0.0001
TMEM141	Q96I45	-0.757062	0.0001
TNC	P24821	0.893285	0.0001
TOPORS	Q9NS56	0.955685	0.0001
TRIM2	Q9C040	0.898634	0.0001
TRPM7	Q96QT4	0.905197	0.0001
TRPS1	Q9UHF7	0.91104	0.0001
TSPAN9	O75954	-0.776948	0.0001
TUBG2	Q9NRH3	-0.769059	0.0001
UBA6	A0AVT1	0.950692	0.0001
USP32	Q8NFA0	0.946806	0.0001
USP53	Q70EK8	0.882839	0.0001
USP9X	Q93008	0.926531	0.0001
UTP3	Q9NQZ2	0.930472	0.0001
VAMP5	O95183	-0.788614	0.0001
WBP1	Q96G27	-0.759258	0.0001
WEE1	P30291	0.833173	0.0001
WFDC1	Q9HC57	-0.774232	0.0001
XRN1	Q8IZH2	0.93259	0.0001
YME1L1	Q96TA2	0.922198	0.0001
ZBTB11	O95625	0.915712	0.0001
ZBTB41	Q5SVQ8	0.902575	0.0001
ZC3H11A	O75152	0.944783	0.0001
ZEB1	P37275	0.906198	0.0001
ZFY	P08048	-0.638681	0.0001
ZFYVE16	Q7Z3T8	0.92729	0.0001
ZNF208	O43345	0.881508	0.0001
ZNF350	Q9GZX5	0.914947	0.0001
ZNF354A	O60765	0.887759	0.0001
ZNF37A	P17032	0.920751	0.0001
ZNF431	Q8TF32	0.898711	0.0001
ZNF441	Q8N8Z8	0.893595	0.0001
ZNF443	Q9Y2A4	0.859254	0.0001
ZNF518B	Q9C0D4	0.932893	0.0001
ZNF614	Q8N883	0.938775	0.0001
ZNF615	Q8N8J6	0.913876	0.0001
ZNF644	Q9H582	0.907737	0.0001
ZNF761	Q86XN6	0.917852	0.0001
ZNF92	Q03936	0.894837	0.0001
AKAP12	Q02952	0.861479	0.0002
ALMS1	Q8TCU4	0.895613	0.0002
ANAPC1	Q9H1A4	0.875072	0.0002
ANKRD1	Q15327	0.538836	0.0002
ARL4A	P40617	0.872553	0.0002
ATP11C	Q8NB49	0.898944	0.0002
ATP2C1	P98194	0.870266	0.0002
BIRC6	Q9NR09	0.892119	0.0002
BLM	P54132	0.881351	0.0002
BRCA2	P51587	0.868766	0.0002
C10orf12	Q8N655	0.902652	0.0002
C1orf27	A0A024R973	0.890486	0.0002
C7	P10643	0.762221	0.0002
CCDC25	Q86WR0	0.862193	0.0002
CCPG1	Q9ULG6	0.859652	0.0002
CHML	P26374	0.863621	0.0002
CILP	O75339	0.810649	0.0002
COL1A1	P02452	0.809085	0.0002
CPD	O75976	0.901649	0.0002
CREBRF	Q8IUR6	0.850959	0.0002
DENND1B	Q6P3S1	0.879	0.0002
DMXL1	Q9Y485	0.875937	0.0002
DNAJA1	P31689	0.89817	0.0002
EIF3J	O75822	0.896698	0.0002
FAM167B	Q9BTA0	-0.753653	0.0002
FBXO38	Q6PIJ6	0.902189	0.0002
FGD4	Q96M96	0.873262	0.0002
FGD6	Q6ZV73	0.826925	0.0002
FMNL2	Q96PY5	0.895303	0.0002
G2E3	Q7L622	0.854554	0.0002
GALNT3	Q14435	0.850559	0.0002
GALNT7	Q86SF2	0.886355	0.0002
GBP3	Q9H0R5	0.816477	0.0002
GFM1	Q96RP9	0.88924	0.0002
GPIHBP1	Q8IV16	-0.751222	0.0002
HBS1L	Q9Y450	0.915406	0.0002
HES1	Q14469	-0.7413	0.0002
HMOX1	P09601	0.771379	0.0002
HNRNPH3	P31942	0.891341	0.0002
HOXA7	P31268	-0.740818	0.0002
HYAL1	Q12794	-0.772505	0.0002
IL1RAP	Q9NPH3	0.869871	0.0002
IL6ST	P40189	0.883699	0.0002
INHBA	P08476	0.740021	0.0002
IPO8	O15397	0.878137	0.0002
ITSN2	Q9NZM3	0.878686	0.0002
JAK1	P23458	0.868371	0.0002
KIF2A	O00139	0.893595	0.0002
KPNB1	Q14974	0.914488	0.0002
LIG4	P49917	0.86924	0.0002
LIMA1	Q9UHB6	0.860685	0.0002
LIPN	Q5VXI9	0.746657	0.0002
LUC7L3	O95232	0.876723	0.0002
MAP3K2	Q9Y2U5	0.878215	0.0002
MBD4	O95243	0.904966	0.0002
MMP7	P09237	0.649753	0.0002
MNDA	P41218	0.804301	0.0002
MNS1	Q8NEH6	0.878137	0.0002
MTDH	Q86UE4	0.899717	0.0002
MUT	P22033	0.883073	0.0002
NKTR	P30414	0.876566	0.0002
NOLC1	Q14978	0.901726	0.0002
OSBPL11	Q9BXB4	0.864097	0.0002
OXCT1	P55809	0.861717	0.0002
PDIA3	P30101	0.86845	0.0002
PELI1	Q96FA3	0.864969	0.0002
PHAX	Q9H814	0.866552	0.0002
PIKFYVE	Q9Y2I7	0.888071	0.0002
PKP2	Q99959	0.770787	0.0002
PPP2R3C	Q969Q6	0.856707	0.0002
PRUNE2	Q8WUY3	0.831391	0.0002
PUS3	Q9BZE2	0.898479	0.0002
RABL3	Q5HYI8	0.865206	0.0002
RIF1	Q5UIP0	0.892585	0.0002
RIOK3	O14730	0.886511	0.0002
RPF2	Q9H7B2	0.88096	0.0002
RRM2B	Q7LG56	0.834792	0.0002
SEMA3A	Q14563	0.82073	0.0002
SLC30A9	Q6PML9	0.875623	0.0002
SMCHD1	A6NHR9	0.892896	0.0002
SNW1	Q13573	0.891886	0.0002
SPAG9	O60271	0.893983	0.0002
SSTR1	P30872	-0.762192	0.0002
STAM2	O75886	0.867817	0.0002
SYTL2	Q9HCH5	0.857344	0.0002
TAF1B	Q53T94	0.895303	0.0002
TBC1D23	Q9NUY8	0.872474	0.0002
TET2	Q6N021	0.881116	0.0002
THBS2	P35442	0.856468	0.0002
TNFSF15	O95150	0.803888	0.0002
UGGT1	Q9NYU2	0.910809	0.0002
USPL1	Q5W0Q7	0.892197	0.0002
VAMP2	P63027	-0.773245	0.0002
VPS54	Q9P1Q0	0.881978	0.0002
WDR12	Q9GZL7	0.887993	0.0002
XRN2	Q9H0D6	0.90666	0.0002
ZBTB1	Q9Y2K1	0.889707	0.0002
ZC3H12C	Q9C0D7	0.867659	0.0002
ZFP62	Q8NB50	0.871765	0.0002
ZGRF1	Q86YA3	0.859572	0.0002
ZNF136	P52737	0.870976	0.0002
ZNF141	Q15928	0.857822	0.0002
ZNF143	P52747	0.898711	0.0002
ZNF160	Q9HCG1	0.864731	0.0002
ZNF189	O75820	0.857901	0.0002
ZNF253	O75346	0.849839	0.0002
ZNF510	Q9Y2H8	0.882056	0.0002
ZNF521	Q96K83	0.823179	0.0002
ZNF567	Q8N184	0.872947	0.0002
ZNF638	Q14966	0.877666	0.0002
ZRANB2	O95218	0.851039	0.0002
ACSS3	Q9H6R3	0.805045	0.0003
ADAM10	O14672	0.849599	0.0003
ADRBK2	P35626	0.84535	0.0003
API5	Q9BZZ5	0.875544	0.0003
AQR	O60306	0.868687	0.0003
ARRDC1	Q8N5I2	-0.737687	0.0003
ATP6V0B	Q99437	-0.721658	0.0003
C12orf75	F8W1S6	-0.703454	0.0003
CDH3	P22223	0.777199	0.0003
CEP112	Q8N8E3	0.826437	0.0003
CHST9	Q7L1S5	-0.497568	0.0003
CHTF8	P0CG13	-0.734083	0.0003
CMTM8	Q8IZV2	-0.762436	0.0003
CPSF3	Q9UKF6	0.841007	0.0003
CTSK	P43235	0.786513	0.0003
DCTN3	O75935	-0.747584	0.0003
DOCK7	Q96N67	0.848077	0.0003
EGFL7	Q9UHF1	-0.732644	0.0003
EHBP1	Q8NDI1	0.829362	0.0003
ELOVL7	A1L3X0	0.842375	0.0003
ESAM	Q96AP7	-0.74589	0.0003
FBXO5	Q9UKT4	0.870818	0.0003
FHL5	Q5TD97	0.807932	0.0003
FMO3	P31513	-0.733124	0.0003
GJA5	P36382	-0.699232	0.0003
GMPS	P49915	0.869792	0.0003
GNA11	P29992	-0.729053	0.0003
GNG11	P61952	-0.720945	0.0003
H1FX	Q92522	-0.743472	0.0003
HELLS	Q9NRZ9	0.871371	0.0003
HSDL2	Q6YN16	0.814673	0.0003
IL1B	P01584	0.677621	0.0003
ITM2A	O43736	-0.68455	0.0003
JMY	Q8N9B5	0.827738	0.0003
KIF16B	Q96L93	0.833578	0.0003
KLRF1	Q9NZS2	-0.688729	0.0003
LAMC3	Q9Y6N6	-0.72977	0.0003
LST1	O00453	-0.739131	0.0003
MAN1C1	Q9NR34	-0.734563	0.0003
MCM6	Q14566	0.873656	0.0003
ME2	P23368	0.85583	0.0003
MGA	Q8IWI9	0.851519	0.0003
MRI1	Q9BV20	-0.736485	0.0003
MSLN	Q13421	-0.636885	0.0003
MSR1	P21757	0.75634	0.0003
MTHFD1	P11586	0.826111	0.0003
MTMR6	Q9Y217	0.862114	0.0003
MYO15B	Q96JP2	-0.730488	0.0003
NBPF20	Q3BBV1	0.851679	0.0003
NCOA7	Q8NI08	0.859174	0.0003
NECAB1	Q8N987	0.656908	0.0003
NFXL1	Q6ZNB6	0.844466	0.0003
NSA2	O95478	0.826111	0.0003
NUDCD1	Q96RS6	0.879392	0.0003
NYNRIN	Q9P2P1	-0.754626	0.0003
PDGFB	P01127	-0.719994	0.0003
PDIA6	Q15084	0.858777	0.0003
PEMT	Q9UBM1	-0.729053	0.0003
PITPNB	P48739	0.860446	0.0003
PLCH1	Q4KWH8	0.749835	0.0003
PNRC2	Q9NPJ4	0.847756	0.0003
POLD3	Q15054	0.86481	0.0003
PRG4	Q92954	0.613343	0.0003
RAB1A	P62820	0.854953	0.0003
RAD51AP1	Q96B01	0.847837	0.0003
RASGEF1B	Q0VAM2	0.833497	0.0003
RGS5	O15539	0.688583	0.0003
RGS9	O75916	-0.722848	0.0003
RPS6KA3	P51812	0.879471	0.0003
RXRG	P48443	-0.734563	0.0003
SEC63	Q9UGP8	0.859095	0.0003
SEMA3D	O95025	0.677621	0.0003
SMU1	Q2TAY7	0.857901	0.0003
SNX33	Q8WV41	-0.726424	0.0003
SRSF11	Q05519	0.871449	0.0003
SSH3	Q8TE77	-0.724516	0.0003
STRBP	Q96SI9	0.847035	0.0003
SYDE1	Q6ZW31	-0.73889	0.0003
TDP2	O95551	0.875072	0.0003
TEX10	Q9NXF1	0.871449	0.0003
TMEM87A	Q8NBN3	0.860049	0.0003
TRMT112	Q9UI30	-0.717857	0.0003
TROVE2	P10155	0.855671	0.0003
TSPAN4	O14817	-0.72547	0.0003
UBA7	P41226	-0.70934	0.0003
UNC13D	Q70J99	-0.739372	0.0003
UTP14A	Q9BVJ6	0.866789	0.0003
UTP23	Q9BRU9	0.843984	0.0003
VNN1	O95497	0.794353	0.0003
YES1	P07947	0.86132	0.0003
YPEL3	P61236	-0.750979	0.0003
ZNF12	P17014	0.855352	0.0003
ZNF480	Q8WV37	0.815084	0.0003
ZNF676	Q8N7Q3	0.80554	0.0003
AAMP	Q13685	-0.693621	0.0004
ABHD14A	Q9BUJ0	-0.733843	0.0004
ACADL	P28330	0.724999	0.0004
ACBD3	Q9H3P7	0.84559	0.0004
ACKR4	Q9NPB9	-0.692455	0.0004
ACVRL1	P37023	-0.725947	0.0004
AJAP1	Q9UKB5	-0.690125	0.0004
ASUN	Q9NVM9	0.839637	0.0004
ATP11B	Q9Y2G3	0.846794	0.0004
ATP8A1	Q9Y2Q0	0.798673	0.0004
C10orf107	Q8IVU9	-0.669327	0.0004
C11orf88	Q6PI97	-0.594879	0.0004
CCDC115	Q96NT0	-0.724278	0.0004
CD2AP	Q9Y5K6	0.832039	0.0004
CDH2	P19022	0.691534	0.0004
CORO2B	Q9UQ03	-0.678072	0.0004
CPNE2	Q96FN4	-0.719281	0.0004
DEPDC1	Q5TB30	0.857822	0.0004
DNM1P46	Q6ZS02	0.776694	0.0004
DPYD	Q12882	0.833254	0.0004
DYNC1I2	Q13409	0.828632	0.0004
DYNC2H1	Q8NCM8	0.809579	0.0004
ERCC5	P28715	0.831796	0.0004
FAM177A1	Q8N128	0.807602	0.0004
FIG4	Q92562	0.796016	0.0004
FRZB	Q92765	-0.647919	0.0004
GDAP2	Q9NXN4	0.862432	0.0004
GSKIP	Q9P0R6	0.803475	0.0004
GSTM1	P09488	-0.517668	0.0004
GZMA	P12544	-0.71052	0.0004
GZMB	P10144	-0.682001	0.0004
HIBCH	Q6NVY1	0.819423	0.0004
HILPDA	Q9Y5L2	-0.684086	0.0004
HINT2	Q9BX68	-0.713829	0.0004
HLA-DQB2	P05538	-0.747584	0.0004
HMGCS1	Q01581	0.828225	0.0004
ICE2	Q659A1	0.825541	0.0004
IKBKAP	O95163	0.846152	0.0004
ITGA6	P23229	0.824075	0.0004
ITGAL	P20701	-0.711464	0.0004
KIAA0101	Q15004	0.786931	0.0004
KIAA1551	Q9HCM1	0.821139	0.0004
KRT7	P08729	-0.685477	0.0004
LACC1	Q8IV20	0.815493	0.0004
MAP4K2	Q12851	-0.730488	0.0004
MFN1	Q8IWA4	0.843903	0.0004
MLLT6	P55198	-0.716197	0.0004
NCKAP1	Q9Y2A7	0.835439	0.0004
NCOA4	Q13772	0.838347	0.0004
NFE2L2	Q16236	0.82603	0.0004
PALB2	Q86YC2	0.839476	0.0004
PGM2	Q96G03	0.823912	0.0004
PIK3C3	Q8NEB9	0.839073	0.0004
PIK3CA	P42336	0.846714	0.0004
PLAC9	Q5JTB6	-0.688729	0.0004
PXMP4	Q9Y6I8	-0.70228	0.0004
RFC4	P35249	0.800248	0.0004
RGL2	O15211	-0.718569	0.0004
RNASEK	Q6P5S7	-0.732884	0.0004
RPGR	Q92834	0.82432	0.0004
RSL24D1	Q9UHA3	0.82855	0.0004
S1PR1	P21453	-0.726663	0.0004
SDR16C5	Q8N3Y7	0.810895	0.0004
SEC14L4	Q9UDX3	-0.691523	0.0004
SENP6	Q9GZR1	0.836328	0.0004
SESTD1	Q86VW0	0.840685	0.0004
SLCO2A1	Q92959	-0.710048	0.0004
SNTN	A6NMZ2	-0.447525	0.0004
ST6GALNAC5	Q9BVH7	-0.728335	0.0004
STARD8	Q92502	-0.719994	0.0004
TBC1D8B	Q0IIM8	0.791856	0.0004
TLR1	Q15399	0.82725	0.0004
TMEM120B	A0PK00	-0.696658	0.0004
TNKS2	Q9H2K2	0.856229	0.0004
TOR1AIP2	Q9H496	0.862908	0.0004
TYW3	Q6IPR3	0.832688	0.0004
WBSCR17	Q6IS24	-0.703924	0.0004
ZAK	Q9NYL2	0.829931	0.0004
ZBTB38	Q8NAP3	0.840201	0.0004
ZNF322	Q6U7Q0	0.832363	0.0004
ZNF362	Q5T0B9	-0.718094	0.0004
ZNF84	P51523	0.824157	0.0004
ZNHIT6	Q9NWK9	0.855033	0.0004
AASS	Q9UDR5	0.80091	0.0005
ACPP	P15309	0.77762	0.0005
ADD3	Q9UEY8	0.798839	0.0005
AHCYL1	O43865	0.815248	0.0005
ANKRD17	O75179	0.842858	0.0005
ARHGEF38	Q9NXL2	0.777115	0.0005
ATG2B	Q96BY7	0.82603	0.0005
C10orf67	Q8IYJ2	-0.73889	0.0005
C5orf56	Q8N8D9	-0.692688	0.0005
C6	P13671	0.752063	0.0005
CCNA2	P20248	0.825623	0.0005
CD3D	P04234	-0.696658	0.0005
CHMP2B	Q9UQN3	0.823016	0.0005
CNOT1	A5YKK6	0.830661	0.0005
COIL	P38432	0.81836	0.0005
CTSL	P07711	0.818114	0.0005
DACH1	Q9UI36	-0.708161	0.0005
DAG1	Q14118	-0.708161	0.0005
DBF4	Q9UBU7	0.77349	0.0005
DDX20	Q9UHI6	0.818114	0.0005
DDX5	P17844	0.831148	0.0005
DDX58	O95786	0.778461	0.0005
EIF2B3	Q9NR50	0.786931	0.0005
ERV3-1	Q14264	0.773152	0.0005
ESCO1	Q5FWF5	0.787349	0.0005
EXPH5	Q8NEV8	0.766044	0.0005
FAM89B	Q8N5H3	-0.713119	0.0005
FOXF2	Q12947	-0.728096	0.0005
FSTL3	O95633	-0.691756	0.0005
HAT1	O14929	0.808426	0.0005
HOXA6	P31267	-0.697359	0.0005
HPR	P00739	0.750435	0.0005
IPO11	Q9UI26	0.840282	0.0005
IRF9	Q00978	-0.709104	0.0005
KBTBD2	Q8IY47	0.827006	0.0005
KIAA0825	Q8IV33	0.7876	0.0005
LARP1B	Q659C4	0.806695	0.0005
LRRC40	Q9H9A6	0.80892	0.0005
MATN2	O00339	0.768671	0.0005
MKLN1	Q9UL63	0.823668	0.0005
MRPL43	Q8N983	-0.6878	0.0005
MT1M	Q8N339	-0.459378	0.0005
NAP1L1	P55209	0.818196	0.0005
NDC80	O14777	0.817623	0.0005
NR2F2	P24468	-0.709576	0.0005
NUFIP1	Q9UHK0	0.814591	0.0005
NUFIP2	Q7Z417	0.847596	0.0005
OSBPL9	Q96SU4	0.804714	0.0005
PALMD	Q9NP74	0.758047	0.0005
PDS5B	Q9NTI5	0.810895	0.0005
PHKB	Q93100	0.812539	0.0005
PIEZO2	Q9H5I5	0.74528	0.0005
PIGU	Q9H490	-0.679458	0.0005
PNPT1	Q8TCS8	0.840846	0.0005
PRKCDBP	Q969G5	-0.693621	0.0005
PRMT9	Q6P2P2	0.752577	0.0005
PROS1	P07225	0.798092	0.0005
PRTG	Q2VWP7	0.724999	0.0005
PTCD3	Q96EY7	0.840846	0.0005
PTRHD1	Q6GMV3	-0.704865	0.0005
PUS10	Q3MIT2	0.768417	0.0005
RAB11FIP2	Q7L804	0.801159	0.0005
RACGAP1	Q9H0H5	0.809579	0.0005
RALGPS2	Q86X27	0.803144	0.0005
SGOL1	Q5FBB7	0.792606	0.0005
SH2D1B	O14796	-0.691523	0.0005
SHPRH	Q149N8	0.819913	0.0005
SLC39A10	Q9ULF5	0.797428	0.0005
SNX10	Q9Y5X0	0.757962	0.0005
SOX17	Q9H6I2	-0.701576	0.0005
SPICE1	Q8N0Z3	0.813114	0.0005
SPOPL	Q6IQ16	0.830823	0.0005
STARD10	Q9Y365	-0.72547	0.0005
SYF2	O95926	0.776441	0.0005
TAF2	Q6P1X5	0.835762	0.0005
TAF4B	Q92750	0.808591	0.0005
TCP1	P17987	0.853597	0.0005
TIMM17B	O60830	-0.710048	0.0005
TMEM108	Q6UXF1	-0.721658	0.0005
TMEM53	Q6P2H8	-0.710048	0.0005
TNS1	Q9HBL0	-0.686174	0.0005
TRMT10C	Q7L0Y3	0.808097	0.0005
TSPO	P30536	-0.703924	0.0005
UBR1	Q8IWV7	0.820077	0.0005
UTP15	Q8TED0	0.856866	0.0005
VKORC1	Q9BQB6	-0.701576	0.0005
VPS28	Q9UK41	-0.708161	0.0005
VPS35	Q96QK1	0.844064	0.0005
YOD1	Q5VVQ6	0.807025	0.0005
YTHDF3	Q7Z739	0.816641	0.0005
ZNF165	P49910	0.785006	0.0005
ZNF254	O75437	0.776272	0.0005
ZNF35	P13682	0.829525	0.0005
ZNF493	Q6ZR52	0.774418	0.0005
ZNF75A	Q96N20	0.800579	0.0005
ZNF93	P35789	0.770026	0.0005
ZRANB1	Q9UGI0	0.820485	0.0005
ANK3	Q12955	0.757365	0.0006
ARHGAP11B	Q3KRB8	0.799087	0.0006
CCM2L	Q9NUG4	-0.685014	0.0006
CCSER1	Q9C0I3	0.7876	0.0006
CD79A	P11912	-0.624599	0.0006
CDC34	P49427	-0.690591	0.0006
COL4A3BP	Q9Y5P4	0.805953	0.0006
CST6	Q15828	-0.681076	0.0006
CTNNB1	P35222	0.828225	0.0006
CTNND2	Q9UQB3	-0.685477	0.0006
DDR2	Q16832	0.781653	0.0006
EFEMP2	O95967	-0.699466	0.0006
FAM98C	Q17RN3	-0.68571	0.0006
FANCM	Q8IYD8	0.788268	0.0006
FGF14	Q92915	-0.655399	0.0006
FMR1	Q06787	0.800827	0.0006
GPAM	Q9HCL2	0.797594	0.0006
GPATCH4	Q5T3I0	0.818769	0.0006
GSTP1	P09211	-0.681307	0.0006
HARS	P12081	0.782241	0.0006
HIST2H2BE	Q16778	-0.681076	0.0006
IFRD1	O00458	0.792939	0.0006
IGSF6	O95976	0.698663	0.0006
IL2RA	P01589	0.742437	0.0006
IRF2BP2	Q7Z5L9	-0.705806	0.0006
IRF2BPL	Q9H1B7	-0.691756	0.0006
ITSN1	Q15811	0.791939	0.0006
KDM6A	O15550	0.758218	0.0006
KIAA1429	Q69YN4	0.804467	0.0006
KIF4A	O95239	0.77543	0.0006
L3MBTL3	Q96JM7	0.801655	0.0006
LYRM9	A8MSI8	-0.665203	0.0006
LZTFL1	Q9NQ48	0.80149	0.0006
MICA	Q29983	-0.665432	0.0006
MMP28	Q9H239	-0.682928	0.0006
MTM1	Q13496	0.786178	0.0006
MVB12B	Q9H7P6	-0.693854	0.0006
NAV3	Q8IVL0	0.744764	0.0006
NDRG2	Q9UN36	-0.72142	0.0006
NLN	Q9BYT8	0.816641	0.0006
NMUR1	Q9HB89	-0.685014	0.0006
NOSTRIN	Q8IVI9	0.725523	0.0006
NT5E	P21589	0.750864	0.0006
PANX1	Q96RD7	0.820159	0.0006
PARP9	Q8IXQ6	0.782744	0.0006
PMAIP1	Q13794	0.706111	0.0006
POLA1	P09884	0.800413	0.0006
PPP2R3A	Q06190	0.791022	0.0006
PRKD2	Q9BZL6	-0.691523	0.0006
PRPF38B	Q5VTL8	0.804219	0.0006
PSTPIP2	Q9H939	0.792106	0.0006
PTPN2	P17706	0.823342	0.0006
RFX2	P48378	-0.560643	0.0006
RGS1	Q08116	0.646531	0.0006
ROBO2	Q9HCK4	-0.654263	0.0006
SAR1B	Q9Y6B6	0.823342	0.0006
SCARB1	Q8WTV0	-0.678303	0.0006
SKIL	P12757	0.770533	0.0006
SLC38A5	Q8WUX1	-0.694088	0.0006
SOX7	Q9BT81	-0.677149	0.0006
SREK1IP1	Q8N9Q2	0.794104	0.0006
STPG1	Q5TH74	-0.684086	0.0006
TNFSF13B	Q9Y275	0.712288	0.0006
VPS26A	O75436	0.795019	0.0006
WBP2	Q969T9	-0.703454	0.0006
XRCC5	P13010	0.824483	0.0006
ZMYND11	Q15326	0.797594	0.0006
ZNF106	Q9H2Y7	0.800993	0.0006
ZNF334	Q9HCZ1	0.725174	0.0006
ZNF432	O94892	0.797262	0.0006
ZNF451	Q9Y4E5	0.804632	0.0006
ZNF616	Q08AN1	0.778461	0.0006
ZNF701	Q9NV72	0.789688	0.0006
ACOT1	Q86TX2	-0.652901	0.0007
AGTRAP	Q6RW13	-0.683623	0.0007
BAZ1B	Q9UIG0	0.799916	0.0007
BCAM	P50895	-0.691989	0.0007
BZW2	Q9Y6E2	0.81106	0.0007
C9orf117	Q5JU67	-0.628385	0.0007
CCDC93	Q567U6	0.812704	0.0007
CDC27	P30260	0.807849	0.0007
CEP128	Q6ZU80	0.793688	0.0007
CEP162	Q5TB80	0.742524	0.0007
CRTC2	Q53ET0	-0.689427	0.0007
DENND2C	Q68D51	0.778377	0.0007
DNAI1	Q9UI46	-0.532616	0.0007
EBF3	Q9H4W6	0.68724	0.0007
EFR3B	Q9Y2G0	-0.677149	0.0007
EHD3	Q9NZN3	-0.676226	0.0007
ERBB2	P04626	-0.676918	0.0007
G6PC3	Q9BUM1	-0.673693	0.0007
GRAPL	Q8TC17	-0.683391	0.0007
GRK5	P34947	-0.695022	0.0007
HCST	Q9UBK5	-0.676226	0.0007
HIST1H1C	P16403	-0.672083	0.0007
HLX	Q14774	-0.682464	0.0007
IRS1	P35568	-0.676457	0.0007
KIAA1462	Q9P266	-0.627939	0.0007
MAP9	Q49MG5	0.745883	0.0007
MSH6	P52701	0.82985	0.0007
NAA50	Q9GZZ1	0.811389	0.0007
NDUFA2	O43678	-0.687103	0.0007
NLRP3	Q96P20	0.762476	0.0007
NMD3	Q96D46	0.805788	0.0007
PDLIM2	Q96JY6	-0.66818	0.0007
PEAR1	Q5VY43	-0.673233	0.0007
PKDCC	Q504Y2	-0.658356	0.0007
PPP2R5B	Q15173	-0.690125	0.0007
PPT1	P50897	0.769518	0.0007
PSMC1	P62191	0.822934	0.0007
PSMD5	Q16401	0.784169	0.0007
PTRF	Q6NZI2	-0.667034	0.0007
REV3L	O60673	0.781821	0.0007
RGCC	Q9H4X1	-0.695956	0.0007
RHBDF1	Q96CC6	-0.688032	0.0007
RORC	P51449	-0.687567	0.0007
RSRC2	Q7L4I2	0.8062	0.0007
SDC3	O75056	-0.66818	0.0007
SERBP1	Q8NC51	0.794021	0.0007
SHC2	P98077	-0.674614	0.0007
SUCNR1	Q9BXA5	0.753348	0.0007
SUCO	Q9UBS9	0.777956	0.0007
SYAP1	Q96A49	0.760008	0.0007
TAOK1	Q7L7X3	0.803888	0.0007
UGGT2	Q9NYU1	0.790855	0.0007
USP25	Q9UHP3	0.788769	0.0007
ZNF670	Q9BS34	0.79585	0.0007
ABCD3	P28288	0.76545	0.0008
AGTR2	P50052	-0.149441	0.0008
ANKMY2	Q8IV38	0.761455	0.0008
ARFGEF2	Q9Y6D5	0.804714	0.0008
ATG4A	Q8WYN0	0.789103	0.0008
C1GALT1	Q9NS00	0.762476	0.0008
CCDC171	Q6TFL3	0.740971	0.0008
CEP170P1	Q96L14	0.77273	0.0008
CNNM3	Q8NE01	-0.691756	0.0008
CYLD	Q9NQC7	0.808756	0.0008
DTL	Q9NZJ0	0.750263	0.0008
DXO	O77932	-0.674383	0.0008
EIF2AK4	Q9P2K8	0.753262	0.0008
ELN	P15502	-0.655172	0.0008
EMP1	P54849	0.747688	0.0008
FH	P07954	0.78442	0.0008
FLYWCH2	Q96CP2	-0.682928	0.0008
GBP2	P32456	0.782996	0.0008
GPA33	Q99795	-0.585323	0.0008
HDC	P19113	-0.591832	0.0008
HLA-DQA1	P01909	-0.599243	0.0008
IFIT1	P09914	0.545178	0.0008
INVS	Q9Y283	0.774671	0.0008
ITGB3	P05106	0.79917	0.0008
KIAA2026	Q5HYC2	0.788769	0.0008
KIF14	Q15058	0.778881	0.0008
LINC00597	Q9H2U6	0.754973	0.0008
LLPH	Q9BRT6	0.796182	0.0008
LYAR	Q9NX58	0.796432	0.0008
METTL14	Q9HCE5	0.783666	0.0008
MFSD10	Q14728	-0.675765	0.0008
MTIF2	P46199	0.787683	0.0008
MYH11	P35749	0.665938	0.0008
NAA25	Q14CX7	0.813032	0.0008
NUP205	Q92621	0.816395	0.0008
PDE8B	O95263	0.685626	0.0008
PIK3R1	P27986	0.751464	0.0008
PLCB1	Q9NQ66	0.776357	0.0008
PLCB4	Q15147	0.729792	0.0008
PPP6R3	Q5H9R7	0.802483	0.0008
PTGIR	P43119	-0.661775	0.0008
PUS7	Q96PZ0	0.787182	0.0008
RAPGEF2	Q9Y4G8	0.789938	0.0008
RARRES1	P49788	0.712904	0.0008
SCD5	Q86SK9	-0.670934	0.0008
SEMA3C	Q99985	0.772815	0.0008
SERPINE1	P05121	0.505484	0.0008
SHANK3	Q9BYB0	-0.676226	0.0008
SULT1A2	P50226	-0.684782	0.0008
TMEM229B	Q8NBD8	-0.676918	0.0008
WDR48	Q8TAF3	0.798839	0.0008
ZRANB3	Q5FWF4	0.763242	0.0008
ADAM23	O75077	0.735002	0.0009
ADCY4	Q8NFM4	-0.660635	0.0009
ARAP2	Q8WZ64	0.764176	0.0009
ARHGAP18	Q8N392	0.74261	0.0009
ARRDC4	Q8NCT1	0.701505	0.0009
BCCIP	Q9P287	0.804714	0.0009
BLOC1S6	Q9UL45	0.783666	0.0009
CAMSAP2	Q08AD1	0.790855	0.0009
CD22	P20273	-0.630394	0.0009
CDKN3	Q16667	0.786094	0.0009
CKAP2L	Q8IYA6	0.774334	0.0009
DAPK2	Q9UIK4	-0.668868	0.0009
EGFL6	Q8IUX8	0.717737	0.0009
ERC1	Q8IUD2	0.781653	0.0009
FAM13B	Q9NYF5	0.773996	0.0009
FSCN1	Q16658	-0.660406	0.0009
GCLM	P48507	0.754545	0.0009
GIGYF2	Q6Y7W6	0.796681	0.0009
GPATCH2	Q9NW75	0.786262	0.0009
HGF	P14210	0.741661	0.0009
HIST1H2AK	A4FTV9	-0.666347	0.0009
HSP90AA4P	Q58FG1	0.760178	0.0009
KDELC1	Q6UW63	0.751464	0.0009
LARP4	Q71RC2	0.797677	0.0009
LRRTM4	Q86VH4	-0.654717	0.0009
MFAP3	P55082	0.805458	0.0009
NF1	P21359	0.792855	0.0009
PAXBP1	Q9Y5B6	0.80149	0.0009
PCBP4	P57723	-0.673463	0.0009
PI16	Q6UXB8	-0.537843	0.0009
PIGQ	Q9BRB3	-0.681076	0.0009
PKN1	Q16512	-0.661547	0.0009
SLC16A6	O15403	0.660381	0.0009
SLC38A1	Q9H2H9	0.80331	0.0009
SPTLC3	Q9NUV7	0.734742	0.0009
TOMM70A	O94826	0.795019	0.0009
TP53BP2	Q13625	0.785843	0.0009
WDR19	Q8NEZ3	0.794021	0.0009
WWP1	Q9H0M0	0.765789	0.0009
ZDBF2	Q9HCK1	0.763242	0.0009
ZNF302	Q9NR11	0.76562	0.0009
ADAM17	P78536	0.778377	0.001
ADARB1	P78563	-0.659039	0.001
APLN	Q9ULZ1	-0.583809	0.001
CCNC	P24863	0.784504	0.001
CDCA7L	Q96GN5	0.759667	0.001
DCAKD	Q8WVC6	-0.663145	0.001
DNAJC7	Q99615	0.787182	0.001
EPB41	P11171	0.75232	0.001
EVI5	O60447	0.752834	0.001
FOLR1	P15328	-0.688962	0.001
FRS3	O43559	-0.670245	0.001
GCNT2	Q8NFS9	0.738898	0.001
GPR15	P49685	-0.670934	0.001
GPR34	Q9UPC5	0.660472	0.001
HEYL	Q9NQ87	-0.657673	0.001
ITGB8	P26012	0.742179	0.001
KANK3	Q6NY19	-0.663374	0.001
LRP10	Q7Z4F1	-0.674383	0.001
MCCC1	Q96RQ3	0.738119	0.001
MFAP5	Q13361	0.367595	0.001
MXRA7	P84157	-0.6579	0.001
NBL1	P41271	-0.669327	0.001
OLR1	P78380	0.569686	0.001
PIP5K1B	O14986	0.702746	0.001
PKN2	Q16513	0.747258	0.001
PPP1R13L	Q8WUF5	-0.665661	0.001
RAB27A	P51159	0.777788	0.001
RAD17	O75943	0.746227	0.001
REL	Q04864	0.743817	0.001
SCNN1G	P51170	-0.617056	0.001
SENP5	Q96HI0	0.790605	0.001
SERPINB8	P50452	0.752063	0.001
SIGIRR	Q6IA17	-0.682464	0.001
SLC22A17	Q8WUG5	-0.674844	0.001
SLC22A3	O75751	0.682753	0.001
SNX13	Q9Y5W8	0.765365	0.001
SRPRB	Q9Y5M8	0.777115	0.001
SSBP3	Q9BWW4	-0.671164	0.001
TAS2R43	P59537	0.601982	0.001
TMEM120A	Q9BXJ8	-0.667951	0.001
TMEM125	Q96AQ2	-0.670704	0.001
TMEM37	Q8WXS4	-0.628162	0.001
TPCN1	Q9ULQ1	-0.682001	0.001
VANGL2	Q9ULK5	-0.670245	0.001
VWA3A	A6NCI4	-0.592049	0.001
ZNF138	P52744	0.706641	0.001
ZNF140	P52738	0.774924	0.001
ZNF24	P17028	0.793022	0.001
ABL2	P42684	0.750607	0.0011
ARHGAP12	Q8IWW6	0.743472	0.0011
BMS1	Q14692	0.786513	0.0011
CCDC146	Q8IYE0	0.727354	0.0011
CCDC17	Q96LX7	-0.625267	0.0011
CCDC43	Q96MW1	0.766044	0.0011
CDC40	O60508	0.769433	0.0011
CH25H	O95992	-0.419855	0.0011
COBLL1	Q53SF7	0.743903	0.0011
COG5	Q9UP83	0.766722	0.0011
CPXM1	Q96SM3	0.69964	0.0011
DARS	P14868	0.783163	0.0011
ENPEP	Q07075	0.688762	0.0011
F10	P00742	-0.594879	0.0011
FADS3	Q9Y5Q0	-0.636436	0.0011
FKTN	O75072	0.761711	0.0011
GNAI3	P08754	0.783079	0.0011
GPBP1	Q86WP2	0.757877	0.0011
HBP1	O60381	0.760774	0.0011
HTATSF1	O43719	0.751121	0.0011
LSMEM1	Q8N8F7	0.749148	0.0011
LYST	Q99698	0.770702	0.0011
MAP3K13	O43283	0.710173	0.0011
NEDD1	Q8NHV4	0.764601	0.0011
NUP107	P57740	0.764261	0.0011
PTPRC	P08575	0.744075	0.0011
SNAP25	P60880	0.623024	0.0011
STRN	O43815	0.777872	0.0011
TRAPPC13	A5PLN9	0.757791	0.0011
USP1	O94782	0.766129	0.0011
USP7	Q93009	0.796099	0.0011
ZNF682	O95780	0.653335	0.0011
ZNF770	Q6IQ21	0.78509	0.0011
ADIPOQ	Q15848	0.839557	0.0012
ANGPTL4	Q9BY76	-0.5245	0.0012
APBB1	O00213	-0.652901	0.0012
ATP6V0D2	Q8N8Y2	0.471448	0.0012
CEP135	Q66GS9	0.753947	0.0012
CFAP69	A5D8W1	0.764771	0.0012
EDRF1	Q3B7T1	0.77349	0.0012
EPGN	Q6UW88	0.732486	0.0012
EXOSC9	Q06265	0.760178	0.0012
GIMAP6	Q6P9H5	-0.640254	0.0012
HLA-DOA	P06340	-0.661775	0.0012
MTF2	Q9Y483	0.766977	0.0012
NRG3	P56975	-0.651314	0.0012
OLA1	Q9NTK5	0.738206	0.0012
PARP4	Q9UKK3	0.777199	0.0012
PPFIA1	Q13136	0.766553	0.0012
PRR15L	Q9BU68	-0.600993	0.0012
RASSF9	O75901	0.675184	0.0012
RBM39	Q14498	0.773912	0.0012
SLC36A4	Q6YBV0	0.775093	0.0012
SLC44A2	Q8IWA5	-0.659495	0.0012
TNR	Q92752	-0.604498	0.0012
ARRB1	P49407	-0.659495	0.0013
BAGE4	Q86Y28	0.754118	0.0013
DMD	P11532	0.711759	0.0013
ECD	O95905	0.769095	0.0013
ELF1	P32519	0.776525	0.0013
EPB41L3	Q9Y2J2	0.783666	0.0013
EPN2	O95208	-0.651994	0.0013
FUT8	Q9BYC5	0.74028	0.0013
GCLC	P48506	0.756938	0.0013
GORAB	Q5T7V8	0.74192	0.0013
GRIK4	Q16099	-0.662689	0.0013
HK2	P52789	0.706022	0.0013
MAPK4	P31152	-0.659723	0.0013
MAPRE1	Q15691	0.774418	0.0013
MFGE8	Q08431	-0.651994	0.0013
MRPL34	Q9BQ48	-0.653355	0.0013
MTRF1L	Q9UGC7	0.763327	0.0013
P4HA1	P13674	0.768841	0.0013
POLR3C	Q9BUI4	0.76757	0.0013
PRRX1	P54821	0.735869	0.0013
SERPIND1	P05546	0.604071	0.0013
TECR	Q9NZ01	-0.657445	0.0013
TMEM219	Q86XT9	-0.647919	0.0013
UBLCP1	Q8WVY7	0.69893	0.0013
ZNF502	Q8TBZ5	0.709379	0.0013
ADAL	Q6DHV7	0.721679	0.0014
ADCY9	O60503	-0.648824	0.0014
AEBP1	Q8IUX7	-0.627716	0.0014
C1orf168	Q5VWT5	-0.637109	0.0014
CAPRIN1	Q14444	0.762646	0.0014
EPHA3	P29320	0.679874	0.0014
FFAR4	Q5NUL3	-0.471129	0.0014
HSD17B13	Q7Z5P4	-0.514779	0.0014
LCA5	Q86VQ0	0.725174	0.0014
PIK3C2B	O00750	-0.636212	0.0014
RABAC1	Q9UI14	-0.653582	0.0014
RSPRY1	Q96DX4	0.781402	0.0014
SLC28A3	Q9HAS3	0.721066	0.0014
TGFBR1	P36897	0.732747	0.0014
TMEM258	P61165	-0.651314	0.0014
TMSB15A	P0CG34	-0.629055	0.0014
TTC39B	Q5VTQ0	0.7554	0.0014
TXNDC9	O14530	0.760519	0.0014
ZNF121	P58317	0.761285	0.0014
ADAM9	Q13443	0.758474	0.0015
BAAT	Q14032	0.64865	0.0015
CAST	P20810	0.771379	0.0015
CCDC66	A2RUB6	0.720454	0.0015
FAM122C	Q6P4D5	-0.664517	0.0015
FAM13A	O94988	0.722991	0.0015
FBXO11	Q86XK2	0.771209	0.0015
HDAC2	Q92769	0.745108	0.0015
HIST1H2BH	Q93079	-0.587056	0.0015
IQCB1	Q15051	0.785927	0.0015
P2RY12	Q9H244	0.61306	0.0015
PCSK2	P16519	0.556797	0.0015
PTCH2	Q9Y6C5	-0.591832	0.0015
RASA1	P20936	0.745625	0.0015
RASA2	Q15283	0.764516	0.0015
SLC16A12	Q6ZSM3	-0.597933	0.0015
SLC29A1	Q99808	-0.635764	0.0015
TERF1	P54274	0.725698	0.0015
TRIB2	Q92519	-0.638232	0.0015
TRIM38	O00635	0.757621	0.0015
ZNF678	Q5SXM1	0.68921	0.0015
ACADM	P11310	0.71079	0.0016
ARAP3	Q8WWN8	-0.640029	0.0016
C9orf116	Q5BN46	-0.606694	0.0016
CPA4	Q9UI42	0.692159	0.0016
CRNKL1	Q9BZJ0	0.729096	0.0016
DENND2A	Q9ULE3	-0.638681	0.0016
ERAP2	Q6P179	0.488309	0.0016
G3BP1	Q13283	0.770618	0.0016
IL1R1	P14778	0.761626	0.0016
MRPL3	P09001	0.743989	0.0016
NCBP1	Q09161	0.758644	0.0016
NUDT12	Q9BQG2	0.712023	0.0016
NUP155	O75694	0.753005	0.0016
OXR1	Q8N573	0.727877	0.0016
PHF6	Q8IWS0	0.762306	0.0016
PIK3IP1	Q96FE7	-0.678765	0.0016
RABGAP1L	Q5R372	0.68428	0.0016
RIPK2	O43353	0.739243	0.0016
SPAG6	O75602	-0.221791	0.0016
STXBP4	Q6ZWJ1	0.732226	0.0016
TAF7	Q15545	0.76137	0.0016
TLR4	O00206	0.755657	0.0016
TNFRSF9	Q07011	0.651775	0.0016
TRAPPC8	Q9Y2L5	0.752492	0.0016
TRIM59	Q8IWR1	0.7122	0.0016
UTP11L	Q9Y3A2	0.743213	0.0016
ACTG2	P63267	0.519139	0.0017
AKAP11	Q9UKA4	0.720891	0.0017
ATIC	P31939	0.741489	0.0017
C10orf54	Q9H7M9	-0.649276	0.0017
CACNA2D1	P54289	0.729009	0.0017
DLG1	Q12959	0.74028	0.0017
DSE	Q9UL01	0.769856	0.0017
EIF3E	P60228	0.68446	0.0017
FAM127B	Q9BWD3	-0.647016	0.0017
FEZ1	Q99689	-0.637334	0.0017
FLRT3	Q9NZU0	0.721504	0.0017
KLHL2	O95198	0.751035	0.0017
LAMC1	P11047	0.744506	0.0017
MANEA	Q5SRI9	0.695994	0.0017
PDGFRA	P16234	0.727616	0.0017
PGM2L1	Q6PCE3	0.761796	0.0017
PSMC6	P62333	0.767146	0.0017
PTPRK	Q15262	0.748633	0.0017
RBM27	Q9P2N5	0.7554	0.0017
RPL7L1	Q6DKI1	0.759412	0.0017
SCML1	Q9UN30	0.732573	0.0017
SHCBP1	Q8NEM2	0.751378	0.0017
SUCLG2	Q96I99	0.738465	0.0017
TDRD10	Q5VZ19	-0.653582	0.0017
TM4SF18	Q96CE8	0.65306	0.0017
TMEM144	Q7Z5S9	0.726831	0.0017
TPPP	O94811	-0.586839	0.0017
UQCRC2	P22695	0.741747	0.0017
ZNF426	Q9BUY5	0.733788	0.0017
ZNF528	Q3MIS6	0.700706	0.0017
ACO1	P21399	0.721416	0.0018
ADAMTS3	O15072	0.741316	0.0018
ALCAM	Q13740	0.719052	0.0018
B3GAT3	O94766	-0.644758	0.0018
C11orf71	Q6IPW1	-0.648598	0.0018
C16orf13	Q96S19	-0.633748	0.0018
CLCN3	P51790	0.749406	0.0018
DIS3L	Q8TF46	0.721416	0.0018
FAM63A	Q8N5J2	-0.635091	0.0018
FNDC3A	Q9Y2H6	0.743127	0.0018
GNPTAB	Q3T906	0.720103	0.0018
GPATCH11	Q8N954	0.714927	0.0018
IL1RL1	Q01638	-0.473931	0.0018
KDM5B	Q9UGL1	0.763667	0.0018
KIAA0586	Q9BVV6	0.751549	0.0018
LOX	P28300	0.653885	0.0018
LRIF1	Q5T3J3	0.736908	0.0018
LYRM2	Q9NU23	0.724476	0.0018
MICU2	Q8IYU8	0.707613	0.0018
PHLDB2	Q86SQ0	0.754802	0.0018
PPAT	Q06203	0.7376	0.0018
PPIL4	Q8WUA2	0.731531	0.0018
RB1	P06400	0.727354	0.0018
RBCK1	Q9BYM8	-0.629501	0.0018
RRP15	Q9Y3B9	0.74932	0.0018
[truncated: 2,262 more rows]
