# Supplementary material for: Comparative Transcriptome Analysis Identifies CCDC80 as a Novel Gene Associated with Pulmonary Arterial Hypertension
Source: Front Pharmacol. 2016 Jun 7;7:142. doi: 10.3389/fphar.2016.00142 (PMC4894905; doi:10.3389/fphar.2016.00142)
Supplement: Supplementary file 4 [file Table_2.XLSX]

## Sheet: rat SU_hypoxia
Table S2-1 Top 3000 variable genes in the rat PAH model induced by SU5416/hypoxia (GSE8078)
Symbol
AAMP
AASDHPPT
ABCA1
ABCA5
ABCA7
ABCA8
ABCB4
ABCC5
ABCC8
ABCD3
ABCG1
ABHD2
ABHD3
ABHD5
ABHD8
ABLIM3
ACADS
ACAT1
ACAT2
ACBD3
ACE
ACER2
ACIN1
ACKR3
ACO1
ACOT2
ACOT9
ACP6
ACSF2
ACSM5
ACSS1
ACTC1
ACTG2
ACTN1
ACTR10
ACTR1A
ACTR2
ACTR3
ACVR2A
ACVR2B
ACY3
ACYP1
ACYP2
ADA
ADAM10
ADAM15
ADAM19
ADAM22
ADAM8
ADAMTS1
ADAMTS15
ADAR
ADARB1
ADCK2
ADCK5
ADCY6
ADD1
ADD3
ADIPOR2
ADK
ADNP
ADORA2B
ADPRHL2
ADRA1B
ADRA2B
ADRB2
ADRM1
AEBP1
AES
AFAP1L1
AFF4
AFG3L2
AGAP3
AGFG1
AGGF1
AGPAT1
AGPAT2
AGPAT5
AGPAT6
AGR2
AGTRAP
AHCYL1
AHDC1
AIF1
AIF1L
AKAP1
AKAP11
AKAP12
AKAP14
AKAP5
AKAP8
AKAP8L
AKAP9
AKR1B10
AKT1
AKT2
AKTIP
ALDH16A1
ALDH18A1
ALDH1A1
ALDH1A2
ALDH3B1
ALDH6A1
ALDH7A1
ALG1
ALG10
ALG9
ALOX15
ALOX5
ALOX5AP
ALOXE3
ALPK3
ALS2
ALS2CL
AMD1
AMFR
AMIGO2
AMN1
AMOTL2
AMPD1
AMPD3
ANAPC1
ANAPC10
ANAPC4
ANGEL1
ANGPT2
ANGPT4
ANK2
ANK3
ANKHD1-EIF4EBP3
ANKRD1
ANKRD10
ANKRD12
ANKRD13C
ANKRD24
ANKRD28
ANKRD33B
ANKRD50
ANKRD52
ANKRD6
ANKS1A
ANO1
ANP32A
ANP32E
ANTXR1
ANXA3
ANXA4
ANXA7
AOX1
AP1G1
AP1S1
AP1S2
AP2S1
AP3M1
APAF1
APBA3
APBB1IP
APBB2
APC2
API5
APLN
APOE
APOOL
APPBP2
APTX
AQP1
AQP4
AQP5
AQP6
ARAP2
ARCN1
ARF1
ARF3
ARF5
ARFIP1
ARFRP1
ARG1
ARGLU1
ARHGAP1
ARHGAP11A
ARHGAP24
ARHGAP28
ARHGAP42
ARHGAP5
ARHGAP9
ARHGEF1
ARHGEF12
ARHGEF15
ARID1A
ARID1B
ARID2
ARID4A
ARIH1
ARL1
ARL11
ARL13B
ARL2
ARL2BP
ARL4A
ARL4D
ARL6
ARL6IP1
ARL6IP4
ARL6IP5
ARL6IP6
ARL8B
ARMC2
ARMC5
ARMC7
ARMCX1
ARMCX2
ARMCX3
ARMCX6
ARNT2
ARPC2
ARSK
ASAH1
ASAP1
ASB14
ASB8
ASF1A
ASF1B
ASH1L
ASNA1
ASNS
ASNSD1
ASPN
ASS1
ASTN1
ATAD5
ATE1
ATF3
ATF5
ATF6
ATG12
ATG2A
ATL2
ATL3
ATOH8
ATOX1
ATP1A1
ATP1A2
ATP1B1
ATP2A2
ATP2A3
ATP2B4
ATP2C1
ATP5C1
ATP5G1
ATP5G2
ATP5L
ATP5S
ATP5SL
ATP6V0A1
ATP6V0A2
ATP6V1B2
ATP6V1C1
ATP6V1C2
ATPIF1
ATRX
ATXN2
AURKB
AVPI1
AXIN2
AXL
AZIN1
B3GNT7
B4GALT4
B9D1
BACE2
BAG1
BAHD1
BAIAP2
BANK1
BASP1
BAZ1A
BAZ1B
BAZ2B
BBS1
BBS7
BCAP29
BCAS3
BCDIN3D
BCHE
BCKDHA
BCL2L1
BCL2L14
BCL2L2
BCL3
BCL6
BCL6B
BCL7C
BCL9
BCLAF1
BCORL1
BDNF
BEND5
BET1
BET1L
BEX4
BFSP1
BGN
BHLHE40
BHLHE41
BIN2
BLCAP
BLOC1S1
BLOC1S2
BLVRA
BMP1
BMP2
BMP2K
BMP3
BMP6
BMPER
BMPR2
BNIP3
BPGM
BRD1
BRD2
BRD3
BRE
BRF2
BRPF1
BST1
BST2
BTAF1
BTBD1
BTBD3
BTG2
BTRC
BUD13
C10orf10
C10orf11
C10orf35
C10orf53
C11orf52
C11orf57
C11orf95
C11orf96
C14orf1
C14orf159
C15orf39
C15orf40
C15orf48
C15orf57
C16orf54
C16orf62
C16orf71
C17orf58
C17orf62
C17orf97
C18orf54
C19orf10
C19orf55
C1GALT1C1
C1orf116
C1orf122
C1orf198
C1orf21
C1orf216
C1orf233
C1orf35
C1orf85
C1QA
C1QC
C1R
C1S
C2
C20orf194
C20orf27
C21orf59
C2CD2L
C2CD4D
C2orf47
C2orf88
C3AR1
C3orf14
C3orf70
C4orf33
C5orf15
C5orf42
C5orf49
C6orf211
C7orf25
C8G
C8orf58
C9orf171
C9orf3
C9orf40
C9orf64
C9orf9
C9orf91
CA2
CA3
CA4
CA5B
CA8
CABLES1
CACNA1D
CACNB2
CACNB3
CACYBP
CADM1
CADPS
CALCRL
CALML3
CALU
CAMK1
CAMK2D
CAMK2G
CAMKK1
CAMTA1
CAMTA2
CAP1
CAPG
CAPN8
CAPRIN1
CAPZA2
CARHSP1
CARM1
CARS
CASK
CASKIN2
CASP12
CASP2
CASP8
CASP8AP2
CASQ2
CAST
CAT
CAV1
CBFA2T3
CBFB
CBL
CBLL1
CBR4
CBX1
CBX5
CBX7
CC2D1B
CCDC104
CCDC109B
CCDC124
CCDC127
CCDC153
CCDC17
CCDC19
CCDC25
CCDC3
CCDC39
CCDC62
CCDC65
CCDC68
CCDC8
CCDC80
CCDC84
CCDC85B
CCDC86
CCDC91
CCDC93
CCDC97
CCL11
CCL4
CCL5
CCNJ
CCNK
CCNL1
CCNT2
CCPG1
CCRL2
CCS
CCT2
CCT5
CD14
CD164L2
CD180
CD244
CD247
CD2BP2
CD302
CD36
CD38
CD44
CD47
CD5
CD53
CD5L
CD68
CD86
CD93
CD97
CD99L2
CDC123
CDC14A
CDC23
CDC25A
CDC25B
CDC26
CDC34
CDC37L1
CDC42SE2
CDCA3
CDCP1
CDH11
CDH15
CDH2
CDH3
CDK15
CDK2
CDK5RAP2
CDK7
CDKN1A
CDKN1B
CDKN1C
CDKN2AIPNL
CDO1
CDX2
CEACAM1
CEBPG
CENPB
CENPI
CENPJ
CENPV
CEP290
CEP70
CEP83
CFLAR
CGGBP1
CGNL1
CH25H
CHAC1
CHCHD1
CHCHD10
CHD1
CHEK1
CHI3L1
CHIA
CHIT1
CHM
CHMP2A
CHODL
CHORDC1
CHPT1
CHRM2
CHST1
CHSY3
CIC
CIPC
CIR1
CIRBP
CIRH1A
CISD2
CISH
CIZ1
CKAP4
CKLF
CLASP1
CLASP2
CLCA2
CLCC1
CLCF1
CLCN3
CLDN10
CLDN11
CLDN12
CLDN15
CLDN8
CLEC14A
CLEC1A
CLEC2L
CLIC2
CLIC4
CLINT1
CLIP2
CLK1
CLN3
CLNS1A
CLP1
CLSTN1
CMBL
CMTM3
CNDP1
CNIH4
CNKSR1
CNN1
CNOT4
CNOT6
CNP
CNPY3
CNPY4
CNR1
CNST
CNTF
CNTN2
CNTN3
CNTROB
COG1
COG3
COG4
COL14A1
COL15A1
COL16A1
COL1A1
COL1A2
COL27A1
COL5A1
COL6A2
COMMD2
COMT
COPS5
COPS6
COPS7A
COPZ1
COQ10A
COQ6
COQ7
CORO1A
CORO1B
CORO1C
CORO2B
CORO6
COTL1
COX15
COX19
COX4I2
COX5B
COX6B1
CP
CPA3
CPA4
CPM
CPNE8
CPPED1
CPSF4
CPSF6
CPSF7
CPT1A
CPXM2
CR2
CRAT
CRB3
CREB3
CREB3L1
CREBBP
CREBL2
CREBZF
CREG1
CREM
CRHR2
CRISPLD2
CRKL
CRLF1
CRLS1
CROT
CRTAP
CRTC2
CRYZL1
CS
CSAD
CSF1
CSF3R
CSGALNACT1
CSGALNACT2
CSN2
CSNK1D
CSNK1E
CSNK1G2
CSNK1G3
CSNK2A1
CSNK2B
CSPG4
CSPP1
CST7
CSTB
CTDP1
CTGF
CTH
CTNNAL1
CTNNB1
CTNNBIP1
CTNND1
CTPS2
CTSC
CTSS
CTSV
CTTNBP2
CTTNBP2NL
CTU2
CUL2
CUL3
CUL4B
CWF19L2
CXCL1
CXCL14
CXCL2
CXCR3
CXCR4
CXorf56
CYB561
CYB561D1
CYB5A
CYB5B
CYBA
CYBB
CYHR1
CYP1B1
CYP26B1
CYP2F1
CYP2S1
CYP4B1
CYP4F8
CYP4V2
CYP51A1
CYR61
CYS1
CYTH1
CYTL1
DAAM1
DAB2IP
DACT2
DAP3
DAPK1
DBI
DBN1
DBNL
DBP
DBT
DCAF10
DCAF4
DCAF6
DCLK2
DCN
DCTN1
DCTN4
DDAH2
DDB1
DDC
DDIT3
DDIT4
DDOST
DDR2
DDX18
DDX21
DDX28
DDX31
DDX41
DDX42
DDX49
DDX51
DDX52
DDX54
DDX60
DECR1
DEK
DENND3
DENR
DERL1
DES
DGAT2
DGKA
DGKZ
DHCR24
DHCR7
DHFR
DHODH
DHPS
DHTKD1
DHX29
DHX30
DHX36
DHX40
DHX57
DHX58
DIAPH1
DICER1
DKK3
DLG1
DLGAP1
DLL4
DNAI1
DNAJA1
DNAJA3
DNAJA4
DNAJB1
DNAJC10
DNAJC12
DNAJC15
DNAJC24
DNAJC3
DNAJC6
DNASE1L3
DNM1L
DNM3
DNMT3A
DNTTIP1
DPEP1
DPH3
DPH5
DPP4
DPP7
DPP9
DPT
DR1
DRAM2
DRAP1
DRD3
DSC2
DSPP
DSTN
DSTYK
DTWD2
DTX3L
DTX4
DUSP1
DUSP2
DUSP26
DUSP6
DVL1
DYNC1LI1
DYNLL2
DYNLRB2
DYRK1A
DYRK2
DYSF
DZIP1L
E2F6
EAF1
EBNA1BP2
ECH1
EDEM1
EDN1
EDNRA
EDRF1
EEA1
EFCAB2
EFCAB7
EFEMP1
EFHC1
EFNA1
EFR3A
EFTUD2
EGF
EGFLAM
EGLN2
EGR1
EGR2
EHD1
EHD2
EHD4
EHMT2
EIF1AY
EIF2B3
EIF2B5
EIF2S1
EIF3A
EIF3C
EIF3J
EIF4A1
EIF4A2
EIF4E3
EIF4EBP2
EIF5
EIF5A2
EIF5B
ELAVL1
ELF1
ELK4
ELL
ELL2
ELMOD1
ELMOD2
ELN
ELOVL5
ELP2
EML3
EMP1
EMP2
EMP3
EMR1
ENO1
ENO2
ENOX2
ENPEP
ENPP2
ENPP3
ENSA
ENTPD3
EP400
EPAS1
EPC2
EPDR1
EPHA4
EPHB2
EPHX1
EPN2
EPRS
EPS15
EPS8
EPS8L1
ERCC5
ERO1L
ERP44
ERRFI1
ESD
ESF1
ESM1
ETAA1
ETFB
ETHE1
ETV1
ETV4
EVC
EVPL
EXD2
EXOC3
EXOC5
EXOC7
EXOSC3
EXOSC4
EXOSC7
EXOSC9
EXT1
EYA2
EZH2
F3
F5
F8
FADS3
FAF1
FAF2
FAHD1
FAIM3
FAM102B
FAM105A
FAM114A1
FAM115C
FAM120B
FAM120C
FAM122A
FAM122B
FAM126B
FAM133B
FAM134B
FAM134C
FAM159B
FAM160B1
FAM167A
FAM173B
FAM178A
FAM179B
FAM198B
FAM20B
FAM26F
FAM32A
FAM3B
FAM3C
FAM46A
FAM63B
FAM83F
FAM84A
FANCE
FANCL
FAP
FARP2
FASLG
FAT4
FBL
FBLIM1
FBLN1
FBLN2
FBN1
FBRSL1
FBXL12
FBXL13
FBXL4
FBXL6
FBXO31
FBXO33
FBXO36
FBXO4
FBXO8
FBXW2
FBXW4
FCER1A
FCGR3A
FCRLA
FDFT1
FDPS
FDXR
FECH
FETUB
FGF13
FGF7
FGF9
FGFBP3
FGFR1
FGFR3
FGFR4
FGG
FGL2
FGR
FHDC1
FHL1
FHL3
FIBIN
FIBP
FIG4
FILIP1
FIS1
FJX1
FKBP11
FKBP1A
FKBP3
FKBP4
FKBP5
FKBP7
FKRP
FLI1
FLNC
FLRT3
FLT1
FMNL1
FMO1
FMO2
FMO4
FMO5
FMOD
FNBP1
FNBP4
FNTB
FOLR1
FOS
FOXA2
FOXJ2
FOXP1
FOXP2
FOXQ1
FRS2
FRY
FRZB
FSTL1
FUCA1
FUCA2
FUK
FURIN
FXYD1
FXYD2
FYN
FYTTD1
FZD8
G0S2
G3BP1
GABARAPL1
GABBR1
GABPB1
GABRA1
GADD45A
GADD45B
GADD45G
GADD45GIP1
GALE
GALM
GALNT1
GALNT2
GANAB
GANC
GAPDH
GAS6
GATA2
GATA4
GATA6
GATAD2B
GBAS
GBF1
GBP4
GCA
GCH1
GCK
GCNT1
GCOM1
GDF11
GDI2
GEM
GFOD2
GFRA2
GGA3
GGCX
GGNBP2
GGPS1
GHDC
GHR
GHRHR
GIGYF1
GIMAP1
GIN1
GIPC1
GIT1
GJA1
GK
GKAP1
GKN1
GLG1
GLIPR1
GLS2
GMEB2
GMPR
GMPR2
GNA11
GNA12
GNA14
GNAI1
GNAI2
GNAI3
GNAL
GNB1
GNB4
GNG12
GNG8
GNGT2
GNL2
GNPTAB
GNS
GOLGA2
GOLGA4
GOLPH3
GOLPH3L
GOLT1B
GOSR1
GOSR2
GPAM
GPATCH1
GPBP1
GPC2
GPCPD1
GPD2
GPIHBP1
GPM6A
GPNMB
GPR126
GPR155
GPR158
GPR182
GPR34
GPR56
GPR68
GPRASP2
GPSM1
GPX2
GPX7
GRAMD3
GRAP
GRB10
GRB14
GRB2
GREM2
GRIA3
GRIPAP1
GRK5
GRM1
GRPEL2
GRTP1
GSK3A
GSK3B
GSTCD
GSTK1
GSTM1
GSTM2
GSTM5
GTDC1
GTF2F1
GTF2F2
GTF2I
GTF3C2
GTF3C3
GUCY1A3
GUCY1B3
GULP1
GZMA
GZMB
GZMK
H2AFJ
H2AFX
HACE1
HACL1
HAUS1
HAUS4
HBB
HBS1L
HCFC1
HCFC2
HCK
HCLS1
HDAC1
HDAC10
HDDC2
HDLBP
HEATR4
HEATR5B
HEATR6
HEBP1
HECTD1
HECTD4
HELB
HERC6
HERPUD1
HEY1
HEY2
HHEX
HHIP
HIGD1B
HIGD2A
HINT3
HIP1
HIPK2
HIRA
HIRIP3
HIST1H2BN
HIST2H2AA3
HIST3H2A
HIVEP2
HLA-B
HLA-DMA
HLA-DMB
HLA-DQA1
HLA-DRB1
HLA-E
HLA-G
HLCS
HMCN1
HMGB2
HMGCL
HMGCR
HMGCS1
HMGXB4
HMOX1
HMOX2
HNRNPA1L2
HNRNPA3
HNRNPF
HNRNPH3
HOOK3
HOXA2
HOXB5
HOXB6
HOXC4
HPCAL1
HPGD
HPN
HS2ST1
HS3ST5
HS6ST1
HSCB
HSD17B10
HSD17B4
HSDL2
HSF2
HSP90AA1
HSP90AB1
HSPA13
HSPA1A
HSPA2
HSPA4L
HSPA9
HSPB1
HSPB11
HSPB8
HSPH1
HTATSF1
HTR2B
HUS1
HYAL2
HYAL3
HYOU1
IAH1
IBTK
ICAM2
ICT1
ID2
ID3
IDE
IDH3B
IDH3G
IDI1
IDUA
IER3
IER5L
IFI30
IFI44
IFI44L
IFIT2
IFIT3
IFITM1
IFNAR1
IFRD2
IFT22
IFT74
IFT80
IFT81
IGF1
IGFBP2
IGFBP3
IGFBP4
IGFBPL1
IGSF6
IKZF5
IL11RA
IL17RE
IL18
IL18BP
IL1A
IL1B
IL34
IL3RA
IL6ST
IL7R
ILDR1
ILK
IMPA2
IMPAD1
INA
INCENP
ING3
INHBB
INMT
INO80C
INPP1
INPP4A
INPP4B
INPP5B
INSIG1
INSIG2
INTS3
INVS
IP6K2
IRAK2
IRF1
IRF2BP1
IRF3
IRF6
IRF7
IRGM
ISCA1
ISG15
ISG20
ISOC1
ISPD
ISYNA1
ITFG2
ITGA5
ITGA6
ITGA9
ITGB1BP1
ITGB3BP
ITGB6
ITGBL1
ITIH4
ITPA
ITPKB
ITSN2
IVD
IVNS1ABP
JAK1
JAK2
JAM2
JRK
JTB
JUNB
JUND
KANK4
KARS
KATNA1
KCNAB1
KCNE2
KCNH1
KCNJ4
KCNJ5
KCNJ6
KCNJ8
KCNK1
KCNK2
KCNMA1
KCTD11
KCTD14
KCTD3
KCTD5
KDELC1
KDM2A
KDM3A
KDM4C
KDM5B
KDM6B
KDSR
KHDRBS3
KHSRP
KIAA0101
KIAA0141
KIAA0391
KIAA0513
KIAA0907
KIAA0947
KIAA1033
KIAA1468
KIAA1551
KIAA1731
KIAA2022
KIDINS220
KIF11
KIF16B
KIF18A
KIF23
KIF2A
KIF5B
KIF7
KIFAP3
KIFC2
KIFC3
KIN
KITLG
KLC1
KLF10
KLF11
KLF13
KLF15
KLF3
KLF5
KLF9
KLHL13
KLHL2
KLHL22
KLHL23
KLHL26
KLHL4
KLHL5
KLHL6
KLHL8
KLRD1
KPNA1
KPNB1
KRBA1
KRIT1
KRT19
KRT23
KY
LACTB2
LAMC1
LAMC2
LANCL2
LAPTM5
LARP1
LAT
LBP
LBR
LCN2
LCP2
LDB1
LDHA
LDHB
LENG8
LEPRE1
LEPROT
LEPROTL1
LETM1
LETM2
LGALS1
LGALS3
LGALS3BP
LGALS8
LGALS9
LGI3
LHB
LHCGR
LHFPL3
LILRA6
LIMA1
LIMCH1
LIMS2
LIN54
LIN7C
LIX1
LIX1L
LLGL2
LMAN1
LMAN2
LMBRD1
LMCD1
LMNA
LMNB1
LMO4
LMO7
LMOD1
LMTK2
LNX2
LOC645177
LOX
LOXL1
LPAR1
LPAR6
LPGAT1
LPHN1
LPIN2
LPP
LPPR4
LPXN
LRAT
LRP11
LRP5
LRP6
LRPAP1
LRRC16A
LRRC23
LRRC26
LRRC28
LRRC39
LRRC41
LRRC4B
LRRC57
LRRC59
LRRN3
LSM10
LSM6
LSP1
LSS
LTA4H
LTB
LTBP2
LUC7L3
LUM
LXN
LY86
LYN
LYPD2
LYVE1
LYZL6
MACF1
MAD2L1
MADD
MAF1
MAFG
MAG
MAGED2
MAGEE1
MAGI1
MAGT1
MAL2
MALL
MAML1
MAML2
MAN1A1
MAN1A2
MAN1B1
MAN2A2
MANEA
MAOA
MAP1B
MAP1LC3B
MAP2
MAP3K6
MAP3K8
MAP4
MAP4K3
MAPK11
MAPK12
MAPK8
MAPK8IP1
MAPRE1
MAPT
MARCKS
MARS2
MAST2
MAT2A
MAVS
MAX
MBLAC1
MBNL2
MBNL3
MCAM
MCCC1
MCM3
MDC1
MDFIC
MDH2
MDM1
MDM2
ME1
MED14
MED19
MED29
MED30
MEF2C
MEGF6
MEIS2
MEMO1
MEN1
MEOX2
MEP1A
MESDC2
METTL10
MEX3B
MEX3D
MFHAS1
MGA
MGAT1
MGAT2
MGLL
MGST2
MGST3
MIA
MICAL2
MIER1
MIF
MIIP
MINK1
MKI67
MKL1
MKLN1
MLF1
MLH3
MLLT1
MLLT10
MLLT4
MLLT6
MLX
MMACHC
MMP14
MMP15
MMP16
MMP17
MMP2
MMP23B
MMRN1
MON2
MORC2
MOXD1
MPHOSPH8
MPP5
MPP6
MPV17
MPV17L2
MPZL2
MRC1
MRI1
MRPL17
MRPL20
MRPL24
MRPL30
MRPL40
MRPL42
MRPL48
MRPL49
MRPL50
MRPL51
MRPL55
MRPS18C
MRPS21
MRPS25
MRPS31
MRPS7
MRPS9
MRS2
MRTO4
MSH3
MSI2
MSL1
MSL3
MSN
MT1E
MT1H
MTA1
MTF2
MTFMT
MTHFD2L
MTHFS
MTIF2
MTMR4
MTPN
MTSS1L
MTUS1
MUM1
MUM1L1
MUSTN1
MUT
MX1
MYCT1
MYEF2
MYH10
MYL9
MYO1B
MYO1E
MYO1F
MYO1G
MYO5B
MYOCD
MYOG
MYRIP
MYT1
N6AMT2
NAAA
NAB1
NAB2
NAE1
NAMPT
NANS
NAPSA
NARG2
NARS2
NASP
NAT2
NAV2
NBL1
NCALD
NCBP2
NCCRP1
NCF4
NCKAP1L
NCOA1
NCOA3
NCOR1
NCR3
NDN
NDNL2
NDST2
NDUFA11
NDUFA12
NDUFA5
NDUFA8
NDUFAF3
NDUFB10
NDUFB3
NDUFB6
NDUFS8
NDUFV3
NEDD4
NEDD9
NEK1
NEK6
NEK7
NEK9
NEO1
NES
NETO2
NEURL4
NEXN
NFASC
NFAT5
NFE2
NFE2L1
NFIX
NFKB2
NFKBIA
NFKBIE
NFKBIZ
NFRKB
NFX1
NFYC
NHLRC2
NHP2L1
NID2
NIF3L1
NIN
NIPBL
NIPSNAP1
NISCH
NIT2
NKG7
NLK
NLN
NLRX1
NME2
NME6
NMRAL1
NNAT
NOG
NOL6
NOL8
NOLC1
NOP2
NOP56
NOS1AP
NOS3
NOSTRIN
NOTCH1
NOV
NOX4
NPAT
NPHP1
NPLOC4
NPR1
NPR2
NPW
NQO1
NQO2
NR1D1
NR1H2
NR2F2
NR3C2
NR4A3
NRARP
NRAS
NRBF2
NRCAM
NRF1
NRXN1
NSD1
NSDHL
NT5C2
NT5DC2
NUBP2
NUCB2
NUCKS1
NUDCD1
NUDT12
NUDT21
NUDT3
NUDT6
NUFIP1
NUP160
NUP188
NUP210
NUP214
NUP93
NUPL1
NUS1
NUTF2
NXF1
NXN
NXPH3
OAF
OAS1
OASL
OCRL
ODC1
OGN
OGT
OLFML1
OLFML2B
OLFML3
OLR1
OMD
OPCML
OPHN1
OPLAH
OPTC
ORAI1
OSBPL3
OSBPL6
OSBPL7
OSGEP
OSGEPL1
OSTC
OTUB1
OTUD1
OTUD7B
OXNAD1
P2RX7
P2RY10
P2RY2
P4HA2
P4HA3
PACRG
PACSIN2
PACSIN3
PAFAH1B1
PAFAH1B2
PAIP2
PAK2
PALM2-AKAP2
PALMD
PAN2
PANK2
PAPOLA
PAPOLG
PAPSS2
PARD6G
PARM1
PARP14
PARP8
PARVB
PBRM1
PBXIP1
PCDH1
PCDH17
PCDH18
PCDH19
PCDH7
PCDHB11
PCGF6
PCIF1
PCK1
PCM1
PCMT1
PCNP
PCOLCE
PCP2
PCP4L1
PCSK1
PCTP
PCYOX1
PDCD2L
PDCD4
PDCL
PDCL3
PDE2A
PDE3B
PDE4B
PDE7A
PDGFRB
PDIA3
PDIA4
PDIA5
PDK1
PDLIM1
PDLIM3
PDLIM5
PDLIM7
PDP2
PDS5B
PDZD2
PECR
PEG3
PELI2
PELO
PERP
PES1
PEX10
PEX12
PEX16
PEX7
PF4
PFKFB2
PFKFB3
PFKL
PGGT1B
PGM2L1
PGP
PGPEP1
PHACTR1
PHEX
PHF11
PHF14
PHF2
PHF20
PHF3
PHKA1
PHKA2
PHLDA1
PHLDB2
PHLPP1
PHOSPHO1
PHOX2A
PI16
PIAS1
PIAS2
PICALM
PIGM
PIK3AP1
PIK3CA
PIK3IP1
PILRA
PIM3
PIP4K2A
PIP5K1A
PIR
PITPNM2
PKIB
PKN2
PLA2G15
PLA2G1B
PLA2G2D
PLA2R1
PLAT
PLAU
PLBD1
PLBD2
PLCB1
PLCB4
PLD1
PLEKHA1
PLEKHA6
PLEKHA8
PLEKHB1
PLEKHG3
PLEKHG5
PLEKHH1
PLEKHH2
PLEKHM1
PLEKHN1
PLEKHO1
PLN
PLOD2
PLRG1
PLS3
PLTP
PLVAP
PLXDC2
PLXNA2
PLXNB2
PLXND1
[truncated: 1,002 more rows]

## Sheet: mouse Fra2TG
Table S2-2 Top 3000 variable genes in the mouse PAH model induced by Fra-2 overexpression (GSE51222)
Symbol
AACS
AARS2
AASDH
AASS
ABCA1
ABCA5
ABCA8
ABCB1
ABCB10
ABCB4
ABCC1
ABCC5
ABCC9
ABCD4
ABCF2
ABCG1
ABCG2
ABHD12
ABHD8
ABI3
ABI3BP
ABLIM1
ABLIM3
ABTB2
ACACA
ACACB
ACAP1
ACAP3
ACE
ACER2
ACOX2
ACOX3
ACOXL
ACP1
ACP5
ACRBP
ACSL1
ACSM1
ACSS2
ACTC1
ACTG2
ACVR1
ADAL
ADAM15
ADAM28
ADAM8
ADAMTS1
ADAMTS15
ADAMTS8
ADAMTS9
ADAMTSL2
ADAMTSL5
ADAP2
ADAR
ADARB1
ADCY2
ADD1
ADH1C
ADIPOQ
ADM
ADNP
ADORA2B
ADRA1B
ADRB1
ADRB2
ADRB3
ADRBK2
ADSSL1
AEBP2
AFF3
AFF4
AGK
AGL
AGPAT2
AGR2
AGR3
AGRP
AGTRAP
AHCYL2
AHDC1
AHNAK
AHR
AIF1
AK2
AKAP7
AKIRIN1
AKNA
AKR1B1
AKR1B10
AKR1E2
AKR7A2
ALAD
ALAS2
ALDH1A2
ALDH1L1
ALDH3A1
ALDH3A2
ALDH9A1
ALG6
ALG8
ALKBH2
ALKBH7
ALOX12
ALOX5
ALOX5AP
ALPL
AMD1
AMICA1
AMIGO2
AMPH
ANGPT1
ANGPT2
ANGPTL4
ANK3
ANKRD1
ANKRD12
ANKRD13B
ANKRD13D
ANKRD32
ANKRD33B
ANKRD42
ANKRD54
ANKZF1
ANLN
ANO6
ANO9
ANP32A
ANP32E
ANTXR1
ANXA1
ANXA4
ANXA7
ANXA8L2
AOX1
AP1M2
AP1S3
AP2A2
AP4S1
APAF1
APBB1
APBB2
APEX1
APH1A
APLN
APLNR
APLP1
APOA2
APOBEC1
APOC1
APPL1
AQP1
AQP11
ARAP2
ARAP3
ARF4
ARFGAP1
ARFGEF2
ARG2
ARHGAP18
ARHGAP20
ARHGAP22
ARHGAP30
ARHGAP4
ARHGAP6
ARHGAP9
ARHGEF26
ARID1A
ARID1B
ARID3A
ARID3B
ARID4A
ARID4B
ARID5A
ARIH1
ARL13B
ARL15
ARL2BP
ARL4A
ARL4C
ARL4D
ARL5A
ARL5B
ARL5C
ARL6IP1
ARL6IP6
ARMC3
ARMCX6
ARNTL
ARRB2
ARRDC2
ARRDC3
ART3
ART4
ARTN
ARVCF
AS3MT
ASAH1
ASAP1
ASAP2
ASH2L
ASPA
ASPG
ASPH
ASS1
ASXL2
ATAT1
ATF2
ATF3
ATF4
ATF6B
ATF7
ATF7IP
ATG12
ATG14
ATG16L2
ATN1
ATOH8
ATP1A2
ATP1B3
ATP2A2
ATP2B1
ATP6V0D2
ATP6V1A
ATP6V1B2
ATRNL1
ATRX
ATXN7
ATXN7L1
ATXN7L2
AZIN1
B2M
B3GALT6
B3GALTL
B4GALT1
B4GALT3
B4GALT7
BACE2
BAD
BAG2
BAG4
BAIAP2L1
BANK1
BANP
BAX
BBS7
BBS9
BCAM
BCAP29
BCAR3
BCAS3
BCL11A
BCL2A1
BCL2L1
BCL2L12
BCL3
BCL6
BCL6B
BCL7C
BCL9
BCLAF1
BCOR
BCORL1
BDH1
BDP1
BECN1
BEND3
BGN
BHLHE40
BID
BIK
BIRC3
BIRC5
BIRC6
BLNK
BLOC1S2
BLVRA
BMF
BMP1
BMP2
BMPER
BMPR2
BNIP1
BNIP3
BOK
BPGM
BRAF
BRD3
BRD8
BRE
BRPF3
BRWD1
BSPRY
BST1
BTAF1
BTBD11
BTBD16
BTBD3
BTBD9
BTD
BTF3L4
BTG1
BTG2
BTK
BTLA
BYSL
BZW1
C10orf10
C10orf118
C10orf53
C10orf54
C10orf88
C11orf16
C11orf52
C11orf70
C11orf73
C11orf74
C11orf88
C11orf94
C11orf96
C12orf4
C12orf5
C12orf73
C15orf26
C15orf39
C15orf40
C15orf52
C16orf54
C16orf72
C16orf91
C16orf93
C17orf58
C17orf62
C17orf96
C17orf97
C18orf21
C19orf25
C19orf44
C19orf59
C1orf106
C1orf116
C1orf189
C1orf192
C1orf194
C1orf198
C1orf43
C1QA
C1QB
C1QC
C1QTNF1
C1R
C2
C20orf112
C20orf196
C21orf58
C21orf91
C22orf23
C2CD2
C2CD2L
C2CD3
C2CD4A
C2CD4B
C2orf70
C3orf14
C3orf33
C3orf58
C3orf70
C4A
C4orf19
C5orf42
C5orf49
C5orf63
C6orf106
C6orf132
C7orf26
C7orf49
C8orf37
C8orf4
C8orf82
C9orf116
C9orf135
C9orf152
C9orf24
C9orf3
C9orf89
C9orf9
CA14
CA3
CA7
CABP5
CACHD1
CACNA1S
CACNA2D1
CACNA2D4
CALML4
CAMK2N1
CAMK2N2
CAND1
CAPG
CAPN10
CAPN5
CAPSL
CARD11
CARNS1
CASC4
CASP1
CASP8AP2
CASQ2
CASZ1
CAT
CAV2
CAV3
CBLB
CBLC
CBLL1
CBWD1
CBX4
CBX5
CBX6
CCBE1
CCBL2
CCDC117
CCDC12
CCDC121
CCDC129
CCDC134
CCDC141
CCDC160
CCDC19
CCDC42
CCDC42B
CCDC47
CCDC58
CCDC65
CCDC71
CCDC77
CCDC78
CCDC80
CCDC84
CCDC85A
CCDC88B
CCL17
CCL19
CCL21
CCL27
CCL5
CCNC
CCND1
CCNH
CCNL1
CCNT1
CCR2
CCR6
CCR7
CCRL2
CCRN4L
CD14
CD151
CD19
CD1D
CD2
CD200
CD22
CD244
CD248
CD28
CD300LD
CD300LF
CD34
CD37
CD38
CD3D
CD3E
CD3G
CD44
CD5
CD53
CD6
CD7
CD72
CD79B
CD83
CD84
CD86
CD93
CDC14A
CDC42BPA
CDC42EP1
CDC42EP5
CDC42SE1
CDH11
CDH13
CDH16
CDH2
CDH26
CDK14
CDK17
CDK18
CDK2
CDK20
CDK5RAP1
CDK8
CDKL2
CDKN1A
CDKN1C
CDKN2A
CDKN2B
CDO1
CDON
CDR2
CDR2L
CDS1
CDS2
CDT1
CDV3
CDYL
CDYL2
CEBPA
CEBPB
CEBPD
CELF2
CELF4
CENPA
CENPB
CENPJ
CEP131
CEP162
CEP164
CEP192
CEP250
CEP68
CEP70
CETN3
CFD
CFP
CGRRF1
CH25H
CHAC1
CHAD
CHAF1B
CHCHD3
CHD1
CHD2
CHD9
CHKA
CHMP1B
CHMP4B
CHMP6
CHPF
CHPF2
CHST1
CHST11
CHST14
CHST15
CHST2
CHST3
CHST7
CHTF8
CIB2
CIDEC
CIR1
CIRBP
CISD2
CISD3
CITED2
CKB
CKLF
CKMT2
CKS1B
CLDN15
CLDN18
CLEC10A
CLEC1B
CLEC2D
CLEC3B
CLEC4D
CLEC4G
CLEC4M
CLEC6A
CLIC1
CLIP1
CLIP2
CLIP4
CLK1
CLMN
CLN8
CLP1
CLSTN1
CLSTN2
CLTC
CMBL
CMC1
CMC4
CMPK2
CMTM3
CMTM7
CNKSR3
CNN1
CNNM2
CNNM4
CNPY2
CNST
CNTLN
COL12A1
COL16A1
COL1A1
COL23A1
COL4A1
COL4A2
COL4A3
COL7A1
COL8A2
COLQ
COX18
COX4I2
COX6A2
COX6B2
COX7A1
COX7C
CPD
CPE
CPEB1
CPLX2
CPNE1
CPNE2
CPNE5
CPNE8
CPSF6
CPXM1
CR2
CRB3
CREB3L1
CREBL2
CREG1
CREM
CRIM1
CRISPLD2
CRLF2
CRLS1
CRTC3
CRYAB
CRYM
CSF1
CSF1R
CSF2RB
CSNK1D
CSNK1G1
CSNK1G2
CSNK2A1
CSPG4
CSRNP1
CSRP3
CST8
CSTF1
CSTF3
CTDSP2
CTNNAL1
CTNNBIP1
CTNS
CTR9
CTSA
CTSD
CTSK
CTSO
CTSW
CTTN
CTTNBP2NL
CUL4B
CUL9
CUX1
CXADR
CXCL14
CXCL16
CXCL17
CXCR2
CXCR3
CXCR5
CXCR6
CYB5B
CYB5R4
CYB5RL
CYBRD1
CYFIP1
CYHR1
CYLD
CYP17A1
CYP26B1
CYP2A13
CYP2D6
CYP2E1
CYP39A1
CYP4B1
CYP4F2
CYP4F8
CYR61
CYS1
CYTH4
CYTIP
CYTL1
D2HGDH
DAAM1
DAAM2
DAB2
DACH1
DACT3
DAG1
DAP
DAPK1
DAPP1
DBP
DBR1
DCAF12L2
DCAF4
DCBLD1
DCDC2
DCHS1
DCLRE1C
DCN
DCP1A
DCPS
DCUN1D1
DCUN1D4
DDA1
DDHD1
DDI2
DDIT3
DDIT4
DDO
DDR2
DDX10
DDX25
DDX26B
DDX31
DDX42
DECR2
DEDD2
DEF6
DENND1C
DENND2A
DENND2D
DENND4B
DENND5B
DEPTOR
DES
DGAT1
DGAT2
DGCR8
DGKD
DGKH
DHH
DHRS1
DHRS3
DHRS4
DHRSX
DHX36
DHX40
DIAPH1
DIAPH2
DICER1
DIDO1
DIS3L
DLAT
DLG1
DLG5
DLL4
DLX3
DMPK
DNAI1
DNAI2
DNAJA1
DNAJA4
DNAJB1
DNAJB12
DNAJB6
DNAJC12
DNAJC18
DNAJC19
DNAJC21
DNAJC24
DNAJC3
DNAJC5
DNAJC7
DNAJC8
DNM2
DNMT1
DNTTIP1
DOCK1
DOCK10
DOCK11
DOCK3
DOCK5
DOK2
DOK3
DOK4
DPEP1
DPH2
DPH5
DPP9
DTX4
DTYMK
DUSP1
DUSP14
DUSP16
DUSP2
DUSP3
DUSP8
DUT
DVL3
DYNC2H1
DYNLT1
DYNLT3
DYRK1A
DYRK2
DYRK3
DYSF
EAF2
EBI3
EBPL
ECE1
ECM1
ECSCR
EDEM2
EDN1
EDNRB
EFCAB2
EFHC1
EFHD2
EGFL6
EGFL8
EGR1
EGR2
EHD2
EHF
EID1
EIF2A
EIF2AK3
EIF2AK4
EIF2S2
EIF3K
EIF4G2
EIF5A2
ELAC2
ELF3
ELK3
ELL3
ELMOD1
ELN
ELOVL1
ELOVL7
ELP2
ELP3
ELTD1
EMB
EMCN
EMILIN2
EML2
EMP1
EMP3
EMR1
ENDOD1
ENG
ENKUR
ENO3
ENOX2
ENPP2
ENTPD2
ENTPD5
ENTPD8
EPAS1
EPB41
EPB41L2
EPB41L5
EPHB4
EPHX3
EPHX4
EPN2
EPOR
EPPK1
EPS8L1
ERBB2IP
ERC2
ERCC1
ERCC5
ERCC8
ERG
ERI3
ERMN
ERMP1
ERN1
ERO1LB
ERP27
ERRFI1
ESM1
ESRP1
ETAA1
ETNK1
ETS1
ETV1
ETV3
EXOC3L1
EXOC6
EXOSC9
EXTL2
F10
F3
F7
FABP1
FABP12
FABP3
FABP4
FABP5
FADD
FAIM3
FAM101A
FAM107A
FAM110A
FAM110D
FAM111A
FAM114A2
FAM117B
FAM118A
FAM122A
FAM126B
FAM127C
FAM129A
FAM129C
FAM132A
FAM134B
FAM13C
FAM149B1
FAM154B
FAM156A
FAM161B
FAM166B
FAM177A1
FAM179B
FAM181B
FAM189A2
FAM205A
FAM206A
FAM208B
FAM20A
FAM20B
FAM20C
FAM43A
FAM46A
FAM46B
FAM46C
FAM49A
FAM53B
FAM65B
FAM69A
FAM71E1
FAM71F2
FAM78A
FAM78B
FAM83G
FAM8A1
FAM92A1
FAM92B
FAM98B
FANCB
FANK1
FAR1
FARP1
FAS
FASN
FASTKD3
FAT1
FBLIM1
FBLN1
FBXL15
FBXL7
FBXL8
FBXO11
FBXO31
FBXO34
FBXO36
FBXO8
FBXW8
FCER1G
FCGBP
FCGR2A
FCGR3A
FCHO2
FCRL3
FCRLA
FDFT1
FDPS
FDXR
FECH
FEM1C
FES
FEZ2
FGD2
FGD3
FGD6
FGFBP1
FGFR1OP2
FGFR3
FGFR4
FGGY
FGL2
FHAD1
FHIT
FHL1
FHL2
FIBIN
FIBP
FIGF
FIGN
FILIP1L
FKBP10
FKBP14
FKBP1B
FKBP4
FKBP5
FLAD1
FLCN
FLII
FLJ22184
FLNB
FLRT3
FLVCR2
FLYWCH1
FMO3
FN1
FNBP4
FNDC1
FNDC3B
FNDC4
FNDC5
FOS
FOSB
FOSL2
FOXA2
FOXF2
FOXN4
FOXO6
FOXP1
FOXP4
FPR2
FREM1
FRG1
FRMD4A
FST
FSTL3
FUBP1
FUBP3
FUCA2
FURIN
FUS
FUT10
FXYD1
FXYD2
FXYD5
FYB
FZD1
FZD6
FZD7
G0S2
GAB1
GAB3
GABPB2
GABRP
GADD45A
GADD45B
GADD45G
GALE
GALK2
GALNT1
GALNT10
GALNT3
GALNT6
GALNT7
GAMT
GANC
GAP43
GAS7
GATA2
GATA3
GATAD2A
GATSL2
GBE1
GBP5
GCAT
GCC1
GCC2
GCDH
GCHFR
GCM1
GCNT2
GDA
GDAP2
GDF15
GDPD2
GDPD5
GEM
GEMIN5
GEMIN6
GEMIN8
GET4
GFRA2
GFRA4
GGA1
GGCX
GHDC
GHR
GHRL
GIMAP1-GIMAP5
GIMAP5
GIMAP8
GIN1
GIT2
GJA4
GJA5
GJB1
GJB3
GJB6
GJC2
GLB1L2
GLCCI1
GLIPR1
GLIPR2
GLO1
GLTPD1
GLUL
GMNN
GNA13
GNA14
GNAI1
GNAO1
GNB4
GNE
GNG10
GNG2
GNGT2
GNMT
GNPDA1
GNPTG
GON4L
GOT1
GPA33
GPC1
GPC3
GPCPD1
GPD1
GPM6A
GPNMB
GPR114
GPR124
GPR126
GPR132
GPR157
GPR183
GPR97
GPRASP1
GPRC5B
GPRIN3
GPT
GPT2
GPX7
GRAMD1B
GRAMD2
GRAMD4
GRASP
GRB7
GRHL2
GRIK5
GRINA
GSS
GSTA5
GSTM3
GSTM4
GTDC1
GTF2H2
GTF2H3
GTF3A
GTPBP6
GUK1
GULP1
GXYLT1
GXYLT2
GYS1
GZMA
H2AFY
H2AFY2
H3F3A
HAAO
HAGHL
HARS
HAS1
HAUS3
HAUS5
HBB
HCAR2
HCLS1
HCN2
HDAC6
HDC
HDGFRP3
HDHD3
HEATR1
HEATR5B
HEBP1
HECW2
HELB
HELQ
HEMK1
HEPH
HERPUD1
HES7
HEY1
HEYL
HHEX
HIC1
HIF1A
HIPK2
HIST1H1C
HIST1H1E
HIST1H2AD
HIST1H2BG
HIST2H3C
HIST3H2A
HIVEP1
HIVEP2
HK2
HKDC1
HLA-A
HLA-B
HLA-DMA
HLA-DOB
HLA-DQA1
HLA-DQB1
HLA-DRB1
HLA-E
HLA-F
HLA-G
HM13
HMBOX1
HMBS
HMGB1
HMGB2
HMGB3
HMGCS1
HMGCS2
HMGN2
HMGN5
HMMR
HMOX1
HNRNPA1
HNRNPA3
HNRNPK
HNRNPL
HOOK3
HOXA5
HOXA7
HOXB5
HOXB6
HPCAL1
HR
HRC
HRCT1
HSF1
HSF2
HSP90AA1
HSPA12B
HSPA2
HSPA8
HSPB1
HSPB6
HSPBP1
HSPH1
HTATIP2
HTATSF1
HUNK
HUS1
HVCN1
HYAL1
ICA1
ICAM1
ICOSLG
ID1
ID2
IDE
IDH1
IDI1
IDUA
IER2
IER5
IFI44
IFIT1
IFIT1B
IFIT2
IFIT3
IFRD2
IFT122
IFT22
IFT74
IGF1
IGF2BP2
IGFBP2
IGFBP3
IGFBP4
IGFBP5
IGHMBP2
IGJ
IGSF6
IGSF9
IKZF4
IL10RA
IL16
IL17RD
IL18
IL18R1
IL1R1
IL34
IL3RA
IL6R
IL7R
ILDR1
ILF2
ILF3
IMMT
IMPG1
INADL
INCENP
INF2
INHBB
INO80B
INPP5D
INTS10
INTS3
IPO5
IQCA1
IQCC
IRAK1
IRAK1BP1
IRF1
IRF2
IRF2BP2
IRF8
IRF9
IRGM
IRS2
IRX2
ISCA1
ISG15
ISG20
ISLR
ISM1
ISYNA1
ITCH
ITFG2
ITGA1
ITGA4
ITGA6
ITGA7
ITGA8
ITGAX
ITGB2
ITGB3
ITGB4
ITGB6
ITGB7
ITIH4
ITK
ITLN1
ITM2A
ITPK1
ITPKC
ITPRIP
ITPRIPL2
ITSN1
IVNS1ABP
IZUMO4
JAK3
JAM2
JDP2
JMJD6
JMJD7
JOSD2
JUND
KANK1
KANK3
KAT2A
KAZALD1
KBTBD11
KCNA6
KCNB1
KCND1
KCNE2
KCNE3
KCNJ13
KCNJ15
KCNK3
KCNMB4
KCNRG
KCNS3
KCTD12
KDR
KHDRBS1
KHDRBS3
KHNYN
KIAA0355
KIAA0368
KIAA0513
KIAA0556
KIAA0754
KIAA1033
KIAA1143
KIAA1217
KIAA1432
KIAA1551
KIAA1731
KIAA1958
KIDINS220
KIF21A
KIF21B
KIF26B
KIF3A
KIF9
KISS1R
KIT
KLC1
KLC3
KLF10
KLF12
KLF13
KLF15
KLF2
KLF4
KLF5
KLF9
KLHDC8B
KLHL21
KLHL32
KLHL5
KLK8
KLRD1
KNDC1
KRAS
KRT10
KRT23
KRT79
KRT8
KRTAP10-1
KRTAP17-1
L3MBTL3
LAMA3
LAMA5
LAMB1
LANCL2
LAPTM5
LARS
LAYN
LBH
LCK
LCN2
LCOR
LDB2
LDLR
LDLRAP1
LEF1
LENG1
LENG8
LEPR
LGALS2
LGALS3BP
LGALS4
LGALS8
LHX6
LIFR
LIG1
LILRB3
LIMA1
LIMD2
LIMS2
LIPA
LITAF
LMAN2
LMAN2L
LMBR1L
LMBRD2
LMCD1
LMO2
LMO4
LMO7
LNX2
LONRF1
LOXL2
LOXL3
LPAR3
LPCAT3
LPHN1
LPHN3
LPIN1
LPIN2
LPIN3
LPL
LPP
LRAT
LRG1
LRIG1
LRP1
LRP2
LRP4
LRRC10B
LRRC17
LRRC19
LRRC23
LRRC26
LRRC34
LRRC36
LRRC43
LRRC49
LRRC56
LRRC59
LRRC8A
LRRC8B
LRRC8E
LRRFIP1
LRRK2
LRRN3
LRTM2
LSM12
LSM14B
LSP1
LSS
LTB
LTBP2
LTC4S
LTF
LTN1
LUC7L2
LUM
LY6D
LY6G6D
LY86
LY96
LYN
LYPD2
LYSMD4
LYST
LYVE1
MAD2L1
MAD2L2
MAFA
MAFF
MAGED2
MAGEH1
MAGI3
MAL
MALL
MAML2
MAML3
MANBAL
MANEA
MANSC1
MAP3K14
MAP3K5
MAP3K6
MAP3K7
MAP3K8
MAP6D1
MAPK11
MAPK13
MAPK6
MARCKS
MARCKSL1
MARCO
MARVELD1
MARVELD2
MAST4
MAT2A
MATK
MATN2
MATN4
MATR3
MB
MBD1
MBD3
MBLAC1
MBNL2
MBNL3
MBTD1
MCC
MCCC1
MCF2L
MCM3
MCM6
MCMBP
MCRS1
MDFI
MDH1B
MDK
MDP1
ME1
MEAF6
MED20
MED28
MED4
MED6
MED7
MEGF9
MEIS1
MEIS2
MEOX1
MERTK
METRNL
METTL14
MEX3D
MFAP1
MFAP4
MFSD1
MFSD3
MFSD5
MFSD6L
MGA
MGAT2
MGAT4B
MIA3
MIB1
MICAL2
MICALL1
MICB
MID2
MIER3
MINPP1
MIOS
MITD1
MKI67
MKKS
MKRN1
MKRN2
MLF1
MLKL
MLLT10
MLLT3
MLPH
MLST8
MLXIP
MMD
MME
MMP15
MMP2
MMP3
MMRN1
MMRN2
MNAT1
MNS1
MORC4
MORN1
MORN2
MORN4
MORN5
MOSPD2
MOV10
MPDU1
MPEG1
MPG
MPHOSPH10
MPI
MPP6
MPZL1
MPZL2
MRAS
MRC1
MRC2
MRPL46
MRPL54
MRPS10
MRPS11
MRPS5
MRPS7
MS4A1
MS4A6A
MSI2
MSL1
MSLN
MSMO1
MSTO1
MT1E
MT1H
MTA3
MTFP1
MTHFD1L
MTHFR
MTM1
MTMR3
MTMR4
MTRF1
MTSS1
MTSS1L
MTX2
MTX3
MUC1
MUC20
MUC4
MVD
MXD1
MXD4
MYADM
MYBPC3
MYCT1
MYEF2
MYH11
MYH6
MYH7
MYH8
MYL3
MYL4
MYL7
MYLK
MYNN
MYO10
MYO18B
MYO19
MYO1E
MYO1F
MYO5A
MYO5C
MYO9A
MYO9B
MYOM2
MYOM3
MYOZ2
MYRIP
N4BP2L1
N4BP3
NAA15
NAB2
NACC1
NASP
NAT10
NAT6
NAV1
NBEAL2
NCAPD2
NCBP2
NCF1
NCF2
NCF4
NCK2
NCKAP1L
NCL
NDEL1
NDRG2
NDUFA11
NDUFAF4
NECAP2
NEDD4L
NEK2
NEK5
NEK6
NEK8
NET1
NEU2
NEURL1
NEURL2
NFAM1
NFATC2
NFE2
NFIB
NFIC
NFIL3
NFIX
NFKBIA
NFKBIB
NFKBID
NFX1
NFYA
NFYC
NHLRC1
NHLRC4
NHP2
NHSL1
NIN
NIPBL
NIT2
NKAIN4
NKG7
NKIRAS1
NLGN2
NLGN3
NLN
NLRP1
NMB
NMD3
NME1
NME5
NME7
NMI
NMUR2
NOC3L
NOL12
NOL3
NOLC1
NOM1
NOP16
NOP56
NOS1AP
NOS3
NOSTRIN
NOTUM
NOVA2
NOX4
NPC1
NPEPPS
NPHP4
NPNT
NPPA
NPR3
NPY1R
NR1D2
NR2F1
NR3C1
NR4A1
NR4A2
NRAS
NRCAM
NRD1
NRF1
NRG2
NRGN
NRTN
NRXN2
NSA2
NSD1
NSDHL
NSG1
NSUN6
NT5C2
NT5DC3
NT5E
NTF3
NTN1
NTN4
NTRK2
NUAK2
NUBPL
NUDT5
NUDT7
NUFIP2
NUP155
NUP210
NUP37
NUP43
NUP54
NUPR1
NUTF2
NXPH3
OAS1
OASL
OBFC1
ODF2
OGDH
OGFR
OGG1
OGT
OLFM1
OLR1
OPLAH
ORAI2
ORAOV1
ORC6
OSBPL3
OSCP1
OSGEPL1
OTUB1
OTULIN
OVOL2
OVOS2
OXSM
OXSR1
P2RX1
P2RX5
P2RX7
P2RY10
P2RY13
P4HA1
PA2G4
PACSIN1
PADI2
PADI4
PAIP1
PALMD
PAN2
PANK2
PAOX
PAPOLA
PAPSS2
PARD6A
PARD6G
PARL
PARP1
PARP9
PARS2
PARVA
PAWR
PBX1
PBXIP1
PC
PCBD1
PCBD2
PCBP3
PCDH1
PCDH17
PCDH18
PCDHGA9
PCM1
PCMTD1
PCSK5
PCSK6
PDE1A
PDE1B
PDE2A
PDE4A
PDE4B
PDE4DIP
PDGFRA
PDIK1L
PDK1
PDK4
PDLIM4
PDLIM7
PDP1
PDP2
PDXDC1
PDZD2
PDZD8
PECAM1
PELI2
PER1
PER2
PES1
PEX5
PF4
PFDN4
PFKFB3
PFKM
PGAM2
PGF
PGLYRP1
PGM2
PGM5
PGPEP1
PHACTR1
PHF12
PHF13
PHF14
PHF20
PHF20L1
PHF21A
PHGDH
PHKB
PHLDA3
PHLPP1
PI16
PI4K2B
PID1
PIF1
PIGA
PIGC
PIGM
PIGN
PIGO
PIGR
PIGT
PIGX
PIH1D2
PIK3CD
PIK3IP1
PIK3R1
PIK3R3
PIK3R5
PILRA
PIM1
PIM3
PITPNA
PITPNC1
PKD2
PKDCC
PKIG
PKMYT1
PKN3
PKNOX2
PKP3
PKP4
PLA2G1B
PLA2G6
PLA2G7
PLAC8
PLAGL1
PLAT
PLAUR
PLBD1
PLCB1
PLCB4
[truncated: 1,002 more rows]

## Sheet: mouse Schistosomiasis
Table S2-3 Top 3000 variable genes in the mouse PAH model induced by schistosomiasis (GSE48936)
Symbol
A2M
AADAC
AARD
AASS
ABCA13
ABCA5
ABCA8
ABCA9
ABCB1
ABCB6
ABCC12
ABCC3
ABCC4
ABCC8
ABCD2
ABCG8
ABI3BP
ABLIM3
ABRACL
ACACB
ACAP1
ACE2
ACHE
ACKR2
ACOX2
ACOXL
ACP5
ACPP
ACR
ACSBG1
ACSF2
ACSL1
ACSM1
ACSM3
ACSM5
ACSS2
ACSS3
ACTN2
ACTR6
ACVRL1
ADA
ADAL
ADAM19
ADAM23
ADAM28
ADAM8
ADAMTS1
ADAMTS10
ADAMTS12
ADAMTS15
ADAMTS17
ADAMTS19
ADAMTS3
ADAMTS4
ADAMTS6
ADAMTS9
ADAMTSL1
ADAP1
ADCY4
ADCY5
ADCY8
ADGB
ADH1C
ADH7
ADIG
ADIPOQ
ADORA3
ADRA1A
ADRA2A
ADRB3
AGAP2
AGBL2
AGL
AGPAT9
AGR2
AGR3
AGTR1
AHI1
AHSG
AIF1
AIF1L
AIM2
AIRE
AK2
AK4
AK7
AK9
AKAP12
AKAP14
AKAP5
AKNAD1
AKR1B10
ALAS2
ALDH18A1
ALDH1L1
ALDH2
ALDH3A1
ALDH4A1
ALDH5A1
ALDH6A1
ALOX12
ALOX15
ALOX5
ALOX5AP
ALPK1
ALPK2
ALPPL2
ALS2CL
AMBN
AMER3
AMICA1
AMMECR1
AMN
AMOTL2
AMPH
AMY1A
ANGPT1
ANGPT2
ANGPTL2
ANGPTL4
ANGPTL7
ANKFN1
ANKK1
ANKRD12
ANKRD29
ANKRD33
ANKRD42
ANKRD55
ANKRD63
ANKS4B
ANLN
ANO9
ANPEP
ANXA11
ANXA13
ANXA9
AOC1
AP1S2
AP3S1
APBA2
APBB1IP
APLNR
APLP1
APOA4
APOBEC1
APOBEC2
APOBR
APOC2
APOF
APOL4
APOL6
APOM
AQP1
AQP11
AQP12A
AQP3
AQP5
AQP6
AQP9
AR
ARG1
ARHGAP10
ARHGAP11A
ARHGAP15
ARHGAP20
ARHGAP23
ARHGAP24
ARHGAP25
ARHGAP30
ARHGAP32
ARHGAP4
ARHGAP9
ARHGDIB
ARHGDIG
ARHGEF10
ARHGEF15
ARHGEF16
ARHGEF9
ARL11
ARL4D
ARMC2
ARMC3
ARMC4
ARNTL
ARRB2
ARSG
ARSI
ARSJ
ART3
ARV1
ARX
ASB11
ASB12
ASB14
ASB15
ASB4
ASB9
ASF1B
ASGR1
ASGR2
ASIC3
ASPDH
ASPM
ASPN
ASTN1
ATAD2
ATAD2B
ATAD5
ATCAY
ATF3
ATP10B
ATP13A4
ATP1A2
ATP1A3
ATP2C2
ATP6V0D2
ATP6V0E2
ATP6V1G3
ATP7B
ATP8A2
ATP8B4
AURKA
AURKB
AUTS2
AVPR1A
AWAT1
AWAT2
AZGP1
B3GALT4
B4GALT6
BAK1
BANK1
BARD1
BASP1
BATF
BATF3
BBOX1
BBS2
BBS5
BCAN
BCAP29
BCAR3
BCAS1
BCAT1
BCHE
BCKDHB
BCL11A
BCL2
BDNF
BEND6
BEST3
BEX2
BEX4
BHLHE40
BHLHE41
BIRC5
BLK
BLM
BLNK
BLVRB
BMP2K
BMP3
BMP6
BMPR1B
BMX
BNC1
BOC
BOLA1
BORA
BPGM
BPIFA1
BPIFA2
BPIFB1
BPIFC
BRCA1
BRIP1
BTC
BTF3
BTK
BTLA
BUB1
BUB1B
C10orf10
C10orf107
C10orf128
C10orf53
C10orf54
C10orf82
C11orf42
C11orf63
C11orf70
C11orf85
C11orf88
C11orf94
C11orf97
C12orf4
C12orf73
C14orf159
C14orf37
C15orf26
C15orf62
C16orf46
C16orf86
C17orf58
C17orf97
C19orf38
C19orf57
C1orf162
C1orf174
C1orf189
C1orf192
C1orf194
C1orf210
C1orf228
C1orf87
C1QA
C1QB
C1QC
C1QTNF2
C1QTNF3
C2
C20orf144
C20orf85
C2CD4C
C2orf70
C2orf81
C3
C3AR1
C3orf58
C4orf22
C4orf26
C4orf29
C4orf47
C4orf51
C5orf28
C5orf34
C5orf46
C6orf118
C6orf141
C6orf15
C6orf165
C6orf25
C7orf57
C8orf59
C9orf116
C9orf135
C9orf171
C9orf24
C9orf50
C9orf91
CA13
CA2
CA3
CA7
CABP4
CALCR
CALML4
CAMK1D
CAMK2N1
CAMK2N2
CAMK4
CAMKK1
CAPG
CAPN13
CAPN6
CAPN9
CAPNS2
CAPS2
CAPSL
CARD10
CARD11
CARD6
CARD9
CARF
CASC5
CASKIN2
CASP1
CASP12
CASP3
CASP4
CASZ1
CATIP
CAV3
CBFA2T3
CBLN1
CBLN2
CBS
CBX7
CC2D1B
CCDC108
CCDC109B
CCDC110
CCDC113
CCDC116
CCDC122
CCDC125
CCDC129
CCDC13
CCDC138
CCDC141
CCDC146
CCDC15
CCDC151
CCDC153
CCDC170
CCDC174
CCDC176
CCDC180
CCDC30
CCDC33
CCDC37
CCDC40
CCDC42
CCDC58
CCDC60
CCDC63
CCDC8
CCDC80
CCDC81
CCDC85A
CCDC88A
CCDC88B
CCDC88C
CCDC96
CCIN
CCK
CCKAR
CCL1
CCL11
CCL13
CCL17
CCL19
CCL2
CCL20
CCL22
CCL24
CCL3L1
CCL4
CCL7
CCNA2
CCNB2
CCNF
CCNO
CCR1
CCR2
CCR3
CCR4
CCR5
CCR7
CCR8
CD101
CD109
CD160
CD163
CD177
CD180
CD19
CD200R1L
CD209
CD22
CD226
CD274
CD28
CD300A
CD300C
CD300E
CD300LB
CD300LD
CD300LF
CD37
CD3D
CD3E
CD3G
CD4
CD40LG
CD44
CD46
CD48
CD5
CD53
CD5L
CD6
CD63
CD68
CD69
CD7
CD70
CD72
CD79A
CD79B
CD80
CD83
CD84
CD86
CD8A
CD8B
CD96
CDC14B
CDC25C
CDC42BPG
CDC42EP1
CDC6
CDC7
CDCA2
CDCA5
CDCA8
CDH22
CDH6
CDHR2
CDHR3
CDK1
CDK20
CDK5R1
CDKL1
CDKL2
CDKL4
CDKL5
CDKN1A
CDKN1C
CDO1
CDON
CDPF1
CDV3
CEACAM19
CEBPD
CEBPE
CELA3B
CELF3
CELSR2
CEMIP
CEND1
CENPE
CENPF
CENPI
CENPM
CENPQ
CEP164
CEP192
CEP55
CEP70
CEP85
CER1
CERS3
CES1
CFC1
CFD
CFI
CFP
CGN
CH25H
CHAD
CHD3
CHEK1
CHEK2
CHIA
CHIC1
CHL1
CHMP4C
CHP2
CHRM2
CHRM3
CHRNA7
CHRNB4
CHRND
CHST1
CHST11
CHST13
CHST3
CHST4
CIART
CIDEA
CIDEB
CIDEC
CIITA
CILP
CKAP2
CKAP2L
CKLF
CKMT2
CKS1B
CKS2
CLCA1
CLCF1
CLCN5
CLDN1
CLDN10
CLDN14
CLDN15
CLDN16
CLDN20
CLDN22
CLDN8
CLEC10A
CLEC12A
CLEC12B
CLEC14A
CLEC1B
CLEC2D
CLEC2L
CLEC3B
CLEC4A
CLEC4D
CLEC4M
CLEC5A
CLEC6A
CLEC7A
CLEC9A
CLIC4
CLMP
CLNK
CLPSL2
CLSTN1
CLSTN2
CLSTN3
CMA1
CMC1
CMKLR1
CMTM7
CMTM8
CNGA2
CNGA3
CNGB1
CNIH3
CNKSR1
CNN1
CNNM2
CNOT2
CNR2
CNTFR
CNTNAP2
COL12A1
COL14A1
COL15A1
COL1A1
COL24A1
COL3A1
COL4A5
COL4A6
COL5A2
COL6A2
COL6A3
COL6A5
COL9A1
COLGALT1
COLGALT2
COLQ
CORIN
CORO1A
CORO2A
CORO2B
COTL1
CPA3
CPE
CPEB1
CPM
CPN1
CPN2
CPNE5
CPNE7
CPNE8
CPS1
CPXM1
CR2
CRCT1
CREG2
CRISPLD2
CRMP1
CRY1
CRY2
CRYBA4
CSF1R
CSF2RA
CSF2RB
CSMD3
CSPP1
CSRNP1
CSRNP3
CSRP3
CST7
CST8
CSTA
CSTB
CSTL1
CTF1
CTH
CTLA4
CTNNA3
CTRB2
CTSE
CTSK
CTSS
CTSV
CTSW
CTSZ
CTTNBP2
CTXN3
CUEDC1
CWF19L2
CXCL1
CXCL10
CXCL14
CXCL3
CXCL6
CXCL9
CXCR1
CXCR2
CXCR3
CXCR4
CXCR5
CXCR6
CXorf21
CXorf57
CYB561A3
CYBA
CYBB
CYBRD1
CYP17A1
CYP1A1
CYP1B1
CYP21A2
CYP26B1
CYP27A1
CYP27B1
CYP2A13
CYP2B6
CYP2C19
CYP2D6
CYP2E1
CYP2F1
CYP2S1
CYP2W1
CYP39A1
CYP46A1
CYP4B1
CYP4F2
CYP4F8
CYP7B1
CYP8B1
CYR61
CYS1
CYSLTR1
CYSLTR2
CYTH4
CYTL1
DAGLB
DAND5
DAPP1
DBF4
DBH
DBNDD2
DCDC2
DCHS1
DCLK1
DCLRE1C
DCN
DCST1
DCSTAMP
DDHD1
DDIT4
DDO
DDX25
DDX3Y
DDX54
DDX60
DEFB106A
DENND1B
DENND1C
DENND4A
DEPDC1
DERL3
DESI2
DFNA5
DFNB59
DGAT2
DGKB
DGKE
DGKG
DGKI
DHCR7
DHRS9
DHTKD1
DIAPH2
DIAPH3
DIO2
DIO3
DIP2C
DISP2
DIXDC1
DLC1
DLEC1
DLGAP5
DLL1
DLL3
DLX2
DLX3
DLX4
DMRT2
DMTF1
DMXL2
DNAAF3
DNAH10
DNAH17
DNAH2
DNAH3
DNAH6
DNAH7
DNAH8
DNAI1
DNAI2
DNAJA1
DNAJB13
DNAJB2
DNAJC13
DNAJC17
DNAJC5B
DNAJC5G
DNAL1
DNALI1
DNASE1L3
DNMT3A
DOCK11
DOCK2
DOCK6
DOK2
DPPA2
DPPA5
DPYD
DRC1
DRD3
DSC2
DSCAM
DSE
DSG1
DSG2
DSN1
DTL
DTX4
DUOX1
DUOXA2
DUSP1
DUSP2
DUSP8
DYDC2
DYNLRB2
DZANK1
DZIP1
DZIP3
E2F3
E2F8
EBF1
EBI3
ECE2
ECM2
ECT2
ECT2L
EDAR
EDIL3
EDN1
EDN2
EDN3
EDNRB
EEF1A2
EEF2K
EFCAB1
EFCAB12
EFCAB2
EFCAB7
EFCC1
EFEMP1
EFHB
EFHC1
EFHD1
EFNB1
EFNB2
EGF
EGFLAM
EGLN3
EGR1
EGR2
EID3
EIF5A2
ELAVL2
ELF4
ELMOD1
ELN
EMILIN2
EML5
EMR1
ENG
ENGASE
ENKUR
ENO2
ENO4
ENPP3
ENPP7
ENTHD1
ENTPD7
EPAS1
EPB41L3
EPB41L4A
EPB41L4B
EPB42
EPDR1
EPHA1
EPHA3
EPHA4
EPHB3
EPHX1
EPHX3
EPO
EPOR
EPX
ERCC6L
EREG
ERI1
ERICH2
ESCO1
ESD
ESM1
ESPL1
ESR2
ESRRB
ESRRG
ESX1
ESYT3
ETV3L
ETV6
EVA1C
EXOSC3
EXPH5
F10
F13A1
F2RL2
F5
F7
F8
FABP1
FABP12
FABP3
FABP4
FABP5
FABP7
FAIM2
FAIM3
FAM101B
FAM107A
FAM110C
FAM110D
FAM111A
FAM124B
FAM131A
FAM13A
FAM150A
FAM154B
FAM159A
FAM161A
FAM162B
FAM166A
FAM167B
FAM174B
FAM178B
FAM180A
FAM181A
FAM188B
FAM189A2
FAM198A
FAM19A5
FAM20C
FAM216B
FAM217A
FAM220A
FAM221A
FAM26E
FAM26F
FAM3B
FAM43B
FAM46A
FAM46C
FAM49B
FAM57B
FAM65B
FAM69C
FAM71B
FAM78A
FAM81A
FAM83B
FAM90A1
FAM92B
FANK1
FAT3
FBN1
FBP1
FBXL7
FBXO10
FBXO31
FBXO32
FCAMR
FCER1G
FCER2
FCGR2A
FCGR2B
FCHO1
FCRL1
FCRL3
FCRLB
FEN1
FER
FERMT1
FERMT3
FES
FETUB
FFAR1
FFAR3
FGD3
FGD4
FGF1
FGF19
FGF4
FGF7
FGFBP1
FGFR3
FGFR4
FGGY
FGL1
FGL2
FGR
FHAD1
FHIT
FHL2
FHL3
FHL5
FIBCD1
FIBIN
FIGNL1
FKBP14
FKBP5
FLJ22184
FLRT2
FLT3
FLT4
FLVCR1
FLVCR2
FMO2
FMO3
FN1
FNDC8
FNIP2
FOLR2
FOSB
FOXA1
FOXC1
FOXD1
FOXD3
FOXE1
FOXF1
FOXF2
FOXH1
FOXI2
FOXJ1
FOXK1
FPR1
FRMD5
FRMPD1
FRRS1
FRZB
FSCN1
FSD1L
FSD2
FSTL4
FTCD
FUOM
FUS
FUT1
FUT11
FUT2
FXYD4
FYB
FZD3
G0S2
GABRA1
GABRA3
GABRE
GABRP
GABRQ
GADD45G
GALC
GALM
GALNT12
GALNT13
GALNT15
GALNT6
GALNT7
GALNT9
GALR1
GALR2
GAPT
GAS2L2
GAS2L3
GATA1
GATA2
GATA5
GATM
GBP5
GBX1
GCKR
GCM1
GCNT1
GCSAM
GDA
GDF11
GDF3
GDF6
GDPD2
GEMIN4
GEMIN6
GEMIN8
GEN1
GFI1B
GFPT2
GFRA1
GFRA2
GID4
GIMAP1-GIMAP5
GIMAP5
GINS1
GIPC2
GJB2
GJB3
GJB4
GJB6
GJC3
GJD2
GKAP1
GLA
GLB1L2
GLB1L3
GLIPR2
GLOD5
GLP1R
GLRX
GLRX3
GLT8D2
GLTPD2
GMIP
GML
GMNC
GNA15
GNAO1
GNB1L
GNG4
GNG5
GNMT
GOLGA7
GOT1
GP2
GPAT2
GPATCH8
GPC1
GPC2
GPM6A
GPNMB
GPR1
GPR119
GPR123
GPR132
GPR135
GPR141
GPR15
GPR150
GPR152
GPR155
GPR160
GPR171
GPR174
GPR176
GPR182
GPR183
GPR21
GPR26
GPR35
GPR4
GPR52
GPR55
GPR64
GPR65
GPR68
GPR85
GPR97
GPRC5C
GPRC6A
GPRIN2
GPT
GRAMD1B
GRASP
GREB1L
GREM1
GREM2
GRHL1
GRIA1
GRIA3
GRK1
GRM4
GRTP1
GSDMA
GSG2
GSPT2
GSTA3
GSTM1
GSTM2
GSTM5
GTF2A2
GTF3C5
GTPBP10
GUCA2A
GUSB
GZMA
GZMB
H1FOO
HAPLN2
HAPLN4
HAS2
HAUS7
HAUS8
HCLS1
HCN1
HCST
HDDC2
HEATR5B
HEBP2
HECTD2
HECW2
HELLS
HEPACAM
HERC3
HES1
HEXB
HFE2
HHATL
HHIP
HHIPL1
HHIPL2
HIC1
HIF3A
HIGD1B
HIST1H1A
HIST1H1B
HIST1H2AD
HIST1H2BB
HIST1H2BD
HIST1H2BG
HIST2H2BF
HIST2H3C
HK3
HLA-DMA
HLA-DOA
HLA-DOB
HLF
HMCN1
HMGB1
HMGB2
HMGB3
HMGCS2
HMGN5
HMMR
HMOX1
HOPX
HOXB5
HOXB6
HOXC6
HOXC8
HOXD9
HP
HPCAL4
HPGDS
HPSE
HRASLS
HRCT1
HS3ST1
HS6ST3
HSD11B1
HSD17B13
HSD17B7
HSD3B1
HSF5
HSPA12A
HSPA12B
HSPA4L
HSPB1
HSPB8
HSPH1
HTR2A
HTR2B
HTR4
HTR6
HTR7
HUS1B
ICAM2
ICOS
ID3
IDO1
IER3
IFI27L2
IFI30
IFIT1
IFIT2
IFIT3
IFLTD1
IFNA1
IFNE
IFNG
IGF1
IGF1R
IGF2
IGFBP3
IGFBP5
IGFBP6
IGFN1
IGJ
IGSF10
IGSF6
IKZF1
IKZF2
IKZF3
IL10RA
IL12A
IL12RB1
IL13
IL13RA2
IL15
IL17C
IL17RB
IL17RD
IL18
IL18RAP
IL1A
IL1B
IL1R2
IL1RL1
IL1RL2
IL1RN
IL20RB
IL21R
IL22
IL24
IL27RA
IL2RA
IL2RB
IL31RA
IL33
IL36G
IL4
IL5
IL5RA
IL6R
IL7R
IL9R
ILDR2
IMPDH1
INA
INCENP
INHBA
INMT
INPP4B
INPP5J
INSC
INSL5
INSL6
INTU
IP6K3
IPCEF1
IQCA1
IQCB1
IQCG
IQGAP3
IQUB
IRF2BPL
IRF4
IRF5
IRF6
IRX4
IRX5
ISG15
ISLR2
ISX
ITGA3
ITGA4
ITGA5
ITGA7
ITGAD
ITGAE
ITGAL
ITGAM
ITGAX
ITGB1BP2
ITGB2
ITGB7
ITGB8
ITGBL1
ITIH2
ITK
ITPKA
IVL
IYD
JADE2
JAG2
JUP
KANK1
KANK3
KANK4
KANSL1
KAZALD1
KBTBD6
KBTBD8
KCNA7
KCNAB1
KCNAB2
KCNAB3
KCNB2
KCND3
KCNE3
KCNIP4
KCNJ10
KCNJ13
KCNJ14
KCNJ15
KCNJ2
KCNJ5
KCNK2
KCNK9
KCNN3
KCNN4
KCNT1
KCNV1
KDM6B
KDM7A
KDR
KEL
KHDC3L
KIAA0101
KIAA0408
KIAA0825
KIAA1024
KIAA1045
KIAA1109
KIAA1161
KIAA1377
KIAA1524
KIAA1549L
KIAA1731
KIAA1755
KIAA1804
KIAA1841
KIAA1919
KIF11
KIF14
KIF18A
KIF19
KIF1C
KIF21A
KIF21B
KIF22
KIF23
KIF24
KIF26A
KIF27
KIF2C
KIF4A
KIF5A
KIF6
KIF9
KIR3DL2
KISS1R
KLB
KLF12
KLF15
KLF17
KLF2
KLF4
KLF9
KLHL10
KLHL29
KLHL31
KLHL34
KLHL38
KLHL6
KLHL9
KLK3
KLK4
KLK5
KLK7
KLRD1
KLRG1
KLRK1
KMO
KMT2D
KNCN
KNDC1
KNSTRN
KPNA7
KRT16
KRT20
KRT23
KRT25
KRT31
KRT33A
KRT5
KRT77
KRT79
KRT80
KRT86
KRTAP10-1
KRTAP24-1
KRTAP3-2
KRTAP4-9
KRTAP5-4
KRTAP8-1
KYNU
L2HGDH
LACC1
LAG3
LAIR1
LAMA3
LAMB2
LAMC3
LAPTM4B
LARP4
LAT
LAT2
LCE1D
LCE3D
LCK
LCN2
LCORL
LCP2
LCT
LDHC
LDLRAD1
LEF1
LEFTY1
LEKR1
LENG9
LEO1
LEPR
LETM2
LGALS2
LGALS3
LGI2
LGMN
LGSN
LHFPL2
LHFPL4
LILRA5
LILRB3
LIN52
LIN9
LIPA
LIPG
LIPH
LIPN
LITAF
LKAAEAR1
LMNB1
LMOD2
LOC645177
LONRF3
LOX
LOXL2
LPAR3
LPCAT2
LPHN2
LPL
LPP
LPXN
LRAT
LRCOL1
LRG1
LRGUK
LRP12
LRP4
LRRC10
LRRC10B
LRRC15
LRRC16A
LRRC17
LRRC18
LRRC23
LRRC25
LRRC26
LRRC30
LRRC32
LRRC38
LRRC39
LRRC3B
LRRC43
LRRC46
LRRC48
LRRC6
LRRCC1
LRRIQ1
LRRK2
LRRN3
LRRN4
LRRN4CL
LRRTM2
LRTM2
LSM5
LSS
LTB4R
LTBP2
LTBP4
LTC4S
LTF
LTN1
LUM
LURAP1L
LY6D
LY6G5B
LY6G6C
LY6G6D
LY86
LY9
LYG2
LYPD2
LYRM5
LYRM9
LYSMD2
LYST
LYZL4
M1AP
MAATS1
MACC1
MAD2L1
MAFB
MAFF
MAFK
MAGEB4
MAGOHB
MAK
MALT1
MAMDC2
MAML3
MAN2B1
MAOB
MAP1LC3A
MAP3K12
MAP3K19
MAP3K6
MAP3K7CL
MAP4K1
MAP6D1
MAPK8IP3
MAPKAPK3
MAPKBP1
MAPT
MARCKSL1
MARCO
MAST1
MASTL
MATK
MB
MBLAC2
MC1R
MC3R
MC5R
MCC
MCF2L
MCOLN2
MCOLN3
MDH1B
MDK
MDM1
MDM4
ME1
ME3
MED18
MED29
MED4
MEDAG
MEF2D
MEGF6
MEIS1
MELK
MEOX2
MEST
METRNL
METTL18
MFSD12
MFSD2A
MFSD9
MGAT3
MGAT4A
MIA2
MICB
MIS18BP1
MITF
MIXL1
MKI67
MKL1
MLANA
MLF1
MLKL
MMAA
MMP12
MMP13
MMP14
MMP19
MMP25
MMP3
MMP7
MMP8
MMS22L
MNX1
MOGAT1
MORC1
MOXD1
MPL
MPO
MPP3
MPP5
MPP6
MRAP2
MRC1
MREG
MRFAP1
MRGPRG
MRGPRX4
MRO
MRPL22
MRPL42
MRPL47
MS4A1
MS4A4A
MS4A6A
MS4A7
MSC
MSLN
MSR1
MSS51
MST4
MSX2
MT1H
MTFR2
MTHFD2
MUC20
MUC4
MUM1L1
MXI1
MYADML2
MYBL1
MYBPC2
MYBPC3
MYBPHL
MYC
MYCL
MYCT1
MYH10
MYH13
MYH14
MYH3
MYH4
MYH7
MYL1
MYL4
MYL7
MYLK2
MYLK3
MYLK4
MYO18B
MYO1F
MYO1G
MYO3B
MYO5A
MYO9A
MYOCD
MYOD1
MYOG
MYOM2
MYOZ2
MYRFL
MYRIP
MZB1
NAA16
NAALAD2
NAALADL1
NAALADL2
NABP1
NAGLU
NAIP
NANOS2
NAP1L3
NAPB
NAT8
NAT8L
NAV1
NBL1
NCAPD2
NCAPG
NCAPG2
NCCRP1
NCF1
NCF2
NCF4
NCKAP1L
NCKAP5
NCL
NCR1
NDC80
NDN
NDRG2
NDUFA4L2
NEIL3
NEK11
NEK2
NEK5
NELL2
NES
NEU2
NFAM1
NFASC
NFATC2
NFIL3
NFKBID
NFKBIE
NGB
NGEF
NHS
NHSL1
NIN
NIPAL2
NKAIN4
NKAP
NKX2-3
NKX3-2
NLGN1
NLRC3
NLRC4
NLRC5
NLRP1
NMB
NMBR
NME5
NME6
NMS
NOS2
NOTCH3
NOTUM
NOV
NOVA1
NOX1
NOX3
NOXO1
NPAS2
NPHS1
NPHS2
NPL
NPPA
NPR3
NPTX1
NPTX2
NPW
NPY
NQO1
NR0B1
NR0B2
NR2E1
NR2F1
NR2F2
NR3C2
NR4A1
NR4A2
NR4A3
NRARP
NRCAM
NRG4
NRL
NRM
NRN1
NRROS
NRSN1
NRXN2
NSG1
NSL1
NTM
NTN1
NTN4
NTRK2
NUDCD2
NUDT11
NUDT12
NUDT2
NUF2
NUP210L
NUP43
NXPE2
NXPH3
NYNRIN
OAS3
OBSCN
OCSTAMP
ODF1
ODF3
ODF3B
OIT3
OLFM1
OLFM4
OLFML2A
OLR1
ONECUT1
OPALIN
OR10A5
OR10AG1
OR10G2
OR10K2
OR10P1
OR10S1
OR10Z1
OR11A1
OR12D3
OR13A1
OR13F1
OR13G1
OR1B1
OR1C1
OR1D2
OR1E1
OR1J1
OR1M1
OR1N1
OR2A12
OR2A2
OR2K2
OR2T1
OR2W1
OR2W3
OR3A2
OR4A5
OR4C3
OR4D5
OR4D6
OR4M1
OR51A7
OR51F1
OR51I2
OR51Q1
OR51S1
OR51T1
OR52B2
OR52D1
OR52E6
OR52L1
OR52N2
OR52W1
OR5AU1
OR5M3
OR5T2
OR5V1
OR6K6
OR6P1
OR6X1
OR8D4
OR9Q1
ORAI2
ORMDL1
OSBPL6
OSCP1
OSR1
OTOP1
OTUD1
OTUD7B
OVOS2
OXGR1
OXTR
P2RX1
P2RX6
P2RY1
P2RY10
P2RY13
P2RY14
P2RY2
P2RY6
P4HA2
P4HA3
P4HTM
PACRG
PADI2
PADI4
PAG1
PAICS
PAK6
PALB2
PALM2-AKAP2
PAOX
PAPL
PAPPA2
PAQR5
PAQR7
PARD3B
PARD6G
[truncated: 1,002 more rows]

## Sheet: human PAH1
Table S2-4 Top 3000 variable genes in the human PAH cohort 1 (GSE24988)
Symbol
AADAC
AADACL2
ABCA10
ABCA12
ABCA13
ABCA3
ABCA9
ABCB1
ABCB11
ABCB5
ABCC13
ABCC8
ABCD2
ABCG2
ABHD12B
ACACB
ACADL
ACBD7
ACE2
ACKR1
ACKR3
ACKR4
ACMSD
ACOXL
ACSM2A
ACTBL2
ACTC1
ACTG2
ACTRT1
ACVR1C
ADAM12
ADAM20P1
ADAM21
ADAM21P1///ADAM21
ADAM23
ADAM28
ADAM29
ADAM30
ADAM32
ADAMDEC1
ADAMTS12
ADAMTS16
ADAMTS18
ADAMTS4
ADAMTS5
ADAMTS6
ADAMTS9
ADAMTSL1
ADAMTSL3
ADAMTSL4-AS1///ADAMTSL4
ADCYAP1
ADCYAP1R1
ADGB
ADH4
ADH6
ADH7
ADIPOQ
ADM
ADRA1A
ADTRP
AFF3
AFP
AGBL1
AGBL2
AGBL4
AGER
AGMO
AGPAT9
AGR2
AGR3
AGTR1
AGTR2
AHNAK2
AIM2
AK5
AK7
AK8
AK9
AKAP5
AKAP6
AKR1B10
AKR1C2
AKR1C6P
ALAS2
ALDH1A3
ALDH1L2
ALMS1P
ALOX15
ALOX15B
ALPK2
ALPL
ALPP
ALS2CR11
ALS2CR12
AMBN
AMPD1
AMTN
AMY2B///AMY2A///AMY1C///AMY1B///AMY1A
ANGPT1
ANGPT2
ANGPTL1
ANGPTL4
ANGPTL5
ANK2
ANKFN1
ANKRA2
ANKRD1
ANKRD18A
ANKRD20A11P
ANKRD20A12P///ANKRD20A4///ANKRD20A2///ANKRD20A3///ANKRD20A1
ANKRD20A12P///ANKRD20A8P
ANKRD20A8P
ANKRD20A8P///ANKRD20A4///ANKRD20A2///ANKRD20A3///ANKRD20A1
ANKRD20A8P///ANKRD20A4///ANKRD20A2///ANKRD20A3///ANKRD20A5P///ANKRD20A1
ANKRD22
ANKRD26P1
ANKRD29
ANKRD30A
ANKRD31
ANKRD36BP1
ANKRD45
ANKRD62
ANLN
ANO2
ANO4
ANO5
ANP32D///ANP32A
ANXA10
ANXA3
ANXA8L1///ANXA8
AOX1
APLN
APOBEC3A_B///APOBEC3A
APOBEC3G
APOBEC4
APOC1
APOF
APOH
APOL4
AQP4
AQP4-AS1
AQP5
AQP7P1///AQP7
AQP9
AQPEP
ARG1
ARGFX
ARHGAP11A
ARHGAP11B
ARHGAP28
ARHGEF26
ARHGEF34P///OR2A7///OR2A4
ARHGEF38
ARID5A
ARL14
ARL9
ARMC2
ARMC3
ARMC4
ARNTL
ARSE
ART4
ASB14///APPL1
ASB4
ASB5
ASCL3
ASCL4
ASPA
ASPM
ASPN
ASRGL1
ATAD5
ATF3
ATP10A
ATP10B
ATP12A
ATP13A4
ATP1A2
ATP1B3
ATP6AP1L
ATP6V0A4
ATP6V0D2
ATP8B5P
ATRNL1
AVPR1A
AWAT2
AXDND1
AZGP1
B3GALT1
B3GALT2
B3GALT5
B3GAT3
BAAT
BAI3
BANK1
BBOX1
BBS10
BCAS1
BCAT1
BCHE
BCL2A1
BCL2L11
BCL2L15
BCO2
BCORP1
BDKRB1
BDNF
BEND6
BLID
BLK
BMP2
BMP3
BMP5
BMPR1B
BMX
BNC1
BNIPL
BPI
BPIFA1
BPIFB1
BRCA2
BRD7P3
BRDT
BRINP1
BRINP3
BRIP1
BRK1
BRS3
BTBD16
BTBD8
BTG4
BTLA
BTNL3
BTNL9
BUB1
BYSL
C10orf10
C10orf107
C10orf113
C10orf120
C10orf2
C10orf67
C11orf16
C11orf65
C11orf70
C11orf74
C11orf85
C11orf88
C11orf96
C12orf36
C12orf42
C12orf74
C12orf75
C15orf26
C15orf32
C15orf54
C16orf93
C17orf97
C18orf54
C19orf18
C1orf110
C1orf116
C1orf141
C1orf158
C1orf168
C1orf186
C1orf189///C1orf189
C1orf192
C1orf194
C1orf228
C1orf61///C1orf61
C1orf87
C1QA
C1QTNF3-AMACR///C1QTNF3
C1QTNF7
C1QTNF9
C1QTNF9B-AS1///C1QTNF9B///C1QTNF9
C20orf203
C20orf85
C20orf96
C21orf62
C22orf15
C2orf15
C2orf40
C2orf61
C2orf66
C2orf73
C3orf14
C3orf36
C3orf52
C3orf67
C4B///C4A
C4BPA
C4BPB
C4orf22
C5
C5orf17
C5orf34
C5orf52
C6
C6orf118
C6orf165
C6orf201
C6orf52
C6orf99
C7orf57
C7orf62
C7orf69
C8B
C8orf12
C8orf22
C8orf34
C8orf37
C8orf44
C9orf116
C9orf117
C9orf135
C9orf152
C9orf153
C9orf171
C9orf24
C9orf84
CA1
CA2
CA3
CA4
CA8
CACNA2D2
CACNA2D3
CACNG2
CADM2
CADM3
CALB1
CALB2
CALCR
CAP2
CAPN13
CAPN9
CAPS
CAPS2
CAPSL
CARD16
CARD17
CASC1
CASC2
CASC5
CASP12
CASP14
CASP5
CASQ2
CATSPERB
CBLN4
CC2D2A
CC2D2B
CCBE1
CCDC102B
CCDC108
CCDC113
CCDC114
CCDC129
CCDC138
CCDC141
CCDC144CP///CCDC144B///CCDC144A
CCDC144CP///CCDC144NL///CCDC144B
CCDC146
CCDC148
CCDC15
CCDC151
CCDC158
CCDC168
CCDC17
CCDC170
CCDC173
CCDC175
CCDC176///ALDH6A1
CCDC181
CCDC30
CCDC36
CCDC37
CCDC39
CCDC40
CCDC42B
CCDC54
CCDC60
CCDC65
CCDC67
CCDC68
CCDC71L
CCDC74B///CCDC74A
CCDC80
CCDC81
CCDC96
CCIN
CCL11
CCL13
CCL15-CCL14///CCL15///CCL14
CCL18///CCL18
CCL19
CCL2
CCL20
CCL22
CCL23
CCL24
CCL4
CCL4L1///CCL4
CCL5
CCL7
CCL8
CCNA1
CCNB2
CCNE2
CCR1
CCR2
CCR4
CCR8
CCRL2
CCRN4L
CD101
CD163L1
CD180
CD1A
CD1B
CD1C
CD1E///CD1E
CD200R1
CD207
CD209
CD226
CD24
CD244
CD248
CD27
CD274
CD28
CD300E
CD36
CD3G
CD40LG
CD5L
CD69
CD79A
CD80
CD83
CD84
CD8B
CD96
CDC14C
CDC20B
CDC7
CDCA7
CDCA7L///DNAH11
CDH10
CDH17
CDH19
CDH2
CDH26
CDHR3
CDHR4
CDK1
CDKL2
CDKL4
CDON
CDRT1
CDRT1///FBXW10
CDY1B///CDY2B///CDY2A///CDY1
CEACAM1
CEACAM5
CEACAM8
CECR2
CEMIP
CENPE
CENPF
CENPH
CENPI
CENPK
CENPU
CENPW
CEP128
CEP162
CEP170P1
CEP19
CEP55
CEP57L1
CERKL///ITGA4
CES4A
CETN2
CFAP221
CFAP43
CFAP44
CFAP45
CFAP46
CFAP53
CFAP54
CFAP57///EBNA1BP2
CFAP58
CFAP61
CFAP69
CFAP70
CFAP74
CFB
CFHR1
CFHR3
CFHR4
CFTR
CGNL1
CH25H
CHDC2
CHI3L1
CHI3L2
CHIA
CHIAP2
CHIT1
CHL1
CHP2
CHPT1///SYCP3
CHRM3
CHRNA5
CHRNA6
CHST6
CHST9
CIART
CIDEC///CIDECP
CILP
CIT
CKAP2
CKAP2L
CKMT1A///CKMT1B
CKS2
CLC
CLCA2
CLCA4
CLDN14
CLDN16
CLDN18
CLDN4
CLDN6
CLDN8
CLEC12A
CLEC12B
CLEC1B
CLEC4D
CLEC4E
CLEC4M
CLEC5A
CLEC6A
CLECL1
CLGN
CLHC1
CLIC2
CLIC5
CLIC6
CLNK
CLSPN
CLSTN2
CLUAP1
CMA1
CNGA4
CNKSR3
CNN1
CNPY1
CNR1
CNTD1///BECN1
CNTN1
CNTN3
CNTN5
CNTN6
COL10A1
COL11A1
COL14A1
COL15A1
COL17A1
COL1A1
COL24A1
COL28A1
COL3A1
COL6A5
COL6A6
COL8A1
COLCA1
COLEC10
COMP
CORIN
CP
CPA2
CPA4
CPA6
CPB1
CPB2
CPLX4
CPSF4L
CPXM1
CPXM2
CR1
CR1L
CR2
CRABP2
CRIPAK
CRISP2
CRISP3
CRISPLD1
CRLF2
CRTAC1
CRTAM
CRY1
CRYGB
CSF3
CSF3R
CSMD3
CSN1S1
CSRNP1
CSRNP3
CST1
CST2
CT83
CTAGE3P
CTAGE8///CTAGE4///CTAGE9///CTAGE15///CTAGE6
CTH
CTLA4
CTSE
CTSG
CTSK
CTXN3
CUZD1
CWH43
CX3CR1
CXCL10
CXCL11
CXCL13
CXCL14
CXCL2
CXCL2///CXCL1
CXCL3
CXCL5
CXCL6
CXCL8
CXCL9
CXCR1
CXCR2
CXCR5
CXCR6
CXorf22
CXorf58
CYBA
CYP19A1
CYP1A1
CYP1B1
CYP24A1
CYP27C1
CYP2B6
CYP2B7P
CYP2C18
CYP2C19
CYP2C8///CYP2C19
CYP2F1
CYP2J2
CYP3A5
CYP3A7
CYP4A11
CYP4B1
CYP4F11
CYP4F3
CYP4X1
CYP4Z1
CYP4Z2P
CYP7A1
CYR61
CYSLTR1
CYSLTR2
DAPP1
DAW1
DBF4
DCC
DCDC1
DCDC5
DCHS2
DCLK1
DCSTAMP
DDIT4
DDTL///DDT
DDX3Y
DDX4
DDX53
DEFA1B///DEFA3///DEFA1
DEFB1
DEFB109P1B///DEFB109P1
DEFB116
DEFB119
DEFB4A
DEPDC1
DERL3
DES
DGKB
DGKD
DHRS9
DIAPH3
DIO1
DIO2
DISP1
DKK1
DKK2
DKK3
DLEC1///DLEC1
DLEU2
DLG2
DLGAP5
DMBT1
DNAAF1///TAF1C
DNAAF3
DNAH10
DNAH12
DNAH14
DNAH2
DNAH3
DNAH5
DNAH6
DNAH7
DNAH8
DNAH9
DNAI1
DNAI2
DNAJA2
DNAJA4
DNAJB1
DNAJB13
DNAJC28
DNAJC5B
DNAL1
DNALI1
DNASE1L3
DNASE2B
DNER
DNM1P46
DOK5
DPCD
DPCR1
DPP10
DPP4
DPPA3
DPT
DPY19L2
DPY19L2P1
DPY19L2P2
DPYS
DRC1
DRC7
DSC3
DSERG1
DSG1
DSG3
DSP
DTHD1
DTL
DTWD1
DUOX1
DUSP14
DUSP19
DUSP5
DUSP5P1
DYDC1
DYDC1///DYDC2
DYNC2H1
DYNLRB2
DYX1C1
DZANK1
DZIP1///CLDN10
DZIP3
EBF1
EBF2
EBF3
EDDM3B
EDN1
EFCAB1
EFCAB10///RINT1
EFCAB12
EFCAB2
EFCAB3
EFCAB5
EFCAB6
EFCAB7
EFHB
EFHC1
EFHC2
EGF
EGFL6
EGR2
EGR3
EHD1
EHF
EID3
EIF1AY
EIF4E
ELF3
ELF5
ELMOD1
ELOVL2
ELOVL2-AS1
ELOVL6
EMR1
EMR3
ENAM
ENKUR
ENO4
ENPEP
ENPP1
ENPP5
ENTHD1
EPGN
EPHA3
EPHA7
EPPIN
EPSTI1
EPYC
ERAP2
ERBB4
ERCC6L
EREG
ERI2///ACSM3
ERICH3
ERMN
ERN2
ERP27
ERVH-6
ERVMER61-1
ERVW-1
ESCO2
ESM1
ESR2
ESRRG
ESYT3
ETV1
ETV5
EVA1A
EXO1
EYA1
EYA2
EYA4
F11
F2RL2
F2RL3
F5
F8
FABP3
FABP4
FABP6
FABP7
FAIM3
FAM105A
FAM107A
FAM111B
FAM13C
FAM150A
FAM150B
FAM153C///FAM153A
FAM153C///FAM153A///FAM153B
FAM154B
FAM159B
FAM161A
FAM169A
FAM172BP
FAM177B
FAM180A
FAM183A
FAM183B
FAM184A
FAM186A
FAM187A///CCDC103
FAM189A2
FAM196A
FAM19A1
FAM216B
FAM227A
FAM227B///GALK2
FAM228A
FAM229B
FAM230B
FAM3B
FAM3D
FAM46C
FAM47A
FAM47E
FAM72A///FAM72D
FAM81A
FAM81B
FAM83A
FAM83B
FAM83D
FAM83G
FAM86B3P
FAM92B
FAM99A
FANCB
FANK1
FAP
FASN
FAT2
FAT3
FBN2
FBP1
FBP2
FBXL13
FBXL21
FBXO15
FBXO16
FBXO32
FCAR
FCER1A
FCGBP
FCGR1C///FCGR1B///FCGR1A
FCGR3B///FCGR3A
FCN3
FCRL1
FCRL2
FCRL3
FCRL4
FCRL5
FCRLA
FDCSP
FER1L4
FER1L6
FER1L6///FER1L6-AS2
FERMT1
FFAR2
FFAR4
FGA
FGB
FGF10
FGF14
FGF7
FGF9
FGFBP1
FGFBP2
FGFR2
FGG
FHAD1
FHDC1
FHOD3
FIBIN
FIGF
FKBP6
FLG2
FLJ00290///ERICH1
FLJ13744
FLJ16171
FLJ25715
FLJ27255
FLJ32742
FLJ32955
FLJ34503
FLJ36000
FLJ36840
FLJ37201
FLJ38379
FLJ40453
FLJ43315
FLJ44477///INPP4B
FLJ44896
FLJ45825
FLJ45950
FLJ46010
FLNC
FLRT3
FLT1
FLVCR2
FMO1
FMO3
FMO5
FMO6P
FMO9P
FNDC1
FNDC7
FOLH1B///FOLH1
FOLR1
FOS
FOSB///FOSB
FOXJ1
FOXP2
FPGT-TNNI3K///TNNI3K
FPR1
FPR2
FRAS1
FREM1
FREM2
FREM3
FRMPD2
FRMPD2B///FRMPD2
FRZB
FSCB
FSD1L
FSIP1
FSIP2
FST
FSTL3
FTMT
FUT2
FYB
FZD3
FZD5
G0S2
G6PC2
GABBR2
GABRA2
GABRA3
GABRA4
GABRP
GADD45B
GADL1
GAFA1
GAFA3
GALNT13///GALNT13
GALNT15
GALNT5
GAP43
GAPT
GAS2L3
GAS5///SNORD47
GAS5///SNORD80
GBP3
GBP4
GBP5
GBP6
GCH1
GCLM
GCNT4
GDA
GDF15
GDPD1
GDPD4
GFPT2
GFRA1
GFRA3
GGTLC1
GH2
GHR
GJA1
GJA5
GJB7
GK2
GKN2
GLB1L2
GLB1L3
GLDN
GLIPR1L2
GLP2R
GLRB
GLT1D1
GLYAT
GLYATL2
GNN
GNRHR
GPA33
GPAM
GPC2///GAL3ST4
GPC5
GPC6
GPD1
GPM6A
GPR110
GPR112
GPR128
GPR141
GPR146
GPR15
GPR156
GPR162
GPR171
GPR174
GPR34
GPR4
GPR56
GPR64
GPR65
GPR84
GPR85
GPR87
GPR97
GPR98
GPRC6A
GPX2
GPX8
GRAMD1C
GRAMD2
GRB14
GREB1
GREM1
GRHL1
GRHL2
GRIA1
GRIA2
GRIA3
GRIA4
GRIK2
GRIN2A
GRM7
GRP
GSDMC
GSTA1
GSTA2
GSTA3
GSTM1
GSTM3
GSTM5
GSTT1
GSTTP2///GSTTP1
GTSCR1
GTSF1
GUCY1A2
GUCY1B2
GUCY2C
GUCY2F
GVINP1
GYG2
GYPE
GZMA
GZMK
HABP2
HAL
HAO1
HAPLN1
HAS2
HAVCR1
HBA2///HBA1
HBB
HBD
HBEGF
HBG2///HBG1
HCAR1
HCAR2///HCAR3
HDC
HDX
HECW2
HEMGN
HEPACAM2
HEPH
HEY2
HFM1
HHIP
HHLA2
HILPDA
HIST1H1B
HIST1H1T
HIST1H2AB
HIST1H2AE
HIST1H2AH
HIST1H2AM
HIST1H2BF
HIST1H2BI
HIST1H2BM
HIST1H3E
HIST1H4D
HIST1H4L
HIST2H4B///HIST2H4A
HIST3H2BB
HIVEP2
HIVEP3
HKDC1
HLA-DOB
HLA-DQA1
HLA-DQB1
HLA-DRB1///HLA-DQB1///HLA-DRB5///HLA-DRB4///HLA-DRB3///HLA-DRB1
HLA-DRB5///HLA-DRB4///HLA-DRB1
HLF
HMGB3
HMGCLL1
HMGCS2
HMGN2P46///HMGN2P46
HMMR
HMOX1
HNF1A-AS1
HNF1B
HNF4G
HOMER1
HOPX
HORMAD1
HORMAD2
HOXA2
HOXA5
HP
HPGD
HPR
HPSE2
HRASLS2
HRH1
HRH4
HS6ST2
HSD17B13
HSD17B2
HSD17B6
HSD3B1
HSD3B2
HSD3BP4
HSP90AA6P
HSP90B3P
HSPA1A
HSPA1B///HSPA1A
HSPA4L
HSPA6
HTR1F
HTR2A
HTR2B
HTR2C
HTR3C
HYDIN
HYDIN2
HYDIN2///HYDIN
HYLS1
ICAM1
ICAM3
ICAM4
ICOS
ID1
ID3
IDI2///IDI2-AS1
IDO1
IDO2
IER3
IFI44L
IFIT1
IFIT2
IFIT3
IFNA13///IFNA1
IFNA2
IFNA5
IFNA6
IFNG
IFNK
IFT172
IFT22
IFT74
IFT81
IGBP1P1
IGF1
IGF2BP3
IGHA2///IGHA1///IGH
IGHG1///IGHA1///C14orf99
IGHG1///IGHD
IGHG1///IGHV3-48
IGHG4///IGHA2
IGHM
IGHV3-23///IGHV4-31///IGHM///IGHG4///IGHG3///IGHG2///IGHG1///IGHD///IGHA2
IGHV3-48
IGJ
IGK
IGK///IGKC
IGK///IGKV3-20///IGHV3-23
IGKC
IGLJ3///IGHG1///IGHV3-48
IGLL5///BMS1P20
IGLON5
IGLV6-57
IGSF9B
IL10
IL12RB2
IL13RA2
IL17RB
IL18R1
IL18RAP
IL1A
IL1B
IL1R2
IL1RL1
IL1RL2
IL1RN
IL20RA
IL22RA2
IL24
IL2RA
IL33
IL37
IL3RA
IL5RA
IL6
ILF3-AS1
INHBA
INS-IGF2///IGF2
INSL6
IQCA1
IQCD
IQCG
IQCH
IQCK
IQUB
IRAK2
IRF1
IRF6
ISM1
ITFG1
ITGA2
ITGA7
ITGB4
ITGB6
ITGBL1
ITIH2
ITK
ITLN1
ITLN2
ITPKC
IZUMO1
JAKMIP2
JPX
KAAG1///DCDC2
KAL1
KATNAL2
KBTBD12
KBTBD3
KCNAB1
KCND2
KCNE2
KCNE4
KCNH5
KCNJ1
KCNJ16
KCNK17
KCNK2
KCNMA1
KCNMB2
KCNMB4
KCNQ3
KCNQ5
KCNRG///TRIM13
KCTD16
KDM5D
KDM6B
KERA
KGFLP1///FGF7
KGFLP2///KGFLP1///FGF7
KHDRBS2
KIAA0040
KIAA0101
KIAA0125
KIAA0226L
KIAA0319
KIAA0825
KIAA1107
KIAA1324
KIAA1324L
KIAA1377
KIAA1407
KIAA1456
KIAA2012
KIF11
KIF14
KIF15
KIF18A
KIF20A///CDC23
KIF20B
KIF21A
KIF24
KIF26B
KIF4A
KIF5C
KIF6
KIF9
KIR2DL3///KIR2DL2///KIR2DL1
KIR2DS5///KIR2DS3
KIR3DX1
KL
KLB
KLF3-AS1
KLHDC10
KLHL13
KLHL32
KLHL4
KLK11
KLKB1
KLRB1
KLRC1
KLRC3
KLRC4
KLRC4-KLRK1
KLRD1
KLRF1
KLRG1
KLRK1///KLRC4
KRT13
KRT14
KRT15
KRT16P3///KRT16P2///KRT16
KRT17
KRT19
KRT222
KRT23
KRT28
KRT4
KRT5
KRT6A
KRT6B
KRT6C///KRT6B///KRT6A
KRTAP13-3
KRTAP15-1
KU-MEL-3
LAMA3
LAMB3
LAMC2
LAMP3
LAMP5
LAX1
LCA5
LCA5L///LCA5L
LCE1B
LCE2C
LCN1
LCN2
LCN8
LCORL///NCAPG
LDLRAD1
LEKR1
LEMD1
LEP
LEPREL1
LGALS16
LGALS17A
LGALS2
LGI1
LGI2
LGI3
LGR5
LGSN
LHCGR
LIF
LILRA2
LILRA5
LIMD1-AS1
LIN28A
LIN7A
LINC00116
LINC00161
LINC00189
LINC00221
LINC00260
LINC00302
LINC00312
LINC00326
LINC00328
LINC00339
LINC00472
LINC00518
LINC00537
LINC00643
LINC00670
LINC00885
LINC00889
LINC00917
LINC00969
LINC00994
LINC01165
LINC01446
LINC01535///LINC00665
LIPC
LIPG
LIPH
LIPN
LLPH
LMNTD1
LMOD1
LMOD3
LOC100034248///FLJ25758
LOC100049716
LOC100127886
LOC100127951
LOC100128175
LOC100128922
LOC100128988
LOC100129884///LOC100129884
LOC100129888///NIF3L1
LOC100131131
LOC100131497
LOC100131581
LOC100131792
LOC100131860
LOC100132147///LOC440570
LOC100132764///CADM1
LOC100133299
LOC100134868
LOC100233156///MAFIP
LOC100287290
LOC100287869
LOC100288814
LOC100288884
LOC100420587
LOC100506990
LOC100507387///FAM153C///FAM153A///FAM153B
LOC100507530
LOC100509814
LOC100996634
LOC101927830///TMLHE-AS1
LOC102723552///ANKRD20A4///ANKRD20A2///ANKRD20A3///ANKRD20A1
LOC102723552///ANKRD20A8P///ANKRD20A4///ANKRD20A2///ANKRD20A3///ANKRD20A1
LOC154872
LOC157740
LOC1720
LOC283588
LOC284581
LOC286359
LOC339803
LOC389834
LOC400661
LOC401410
LOC439938
LOC440173
LOC440742
LOC440896
LOC441178
LOC441233
LOC441666
LOC541473///FKBP6
LOC644172///MAPK8IP1
LOC650157
LOC727924///OR4M2
LOC728196///MIR34C
LONRF3
LPAR3
LPHN3
LPL
LPPR1
LPPR4
LRCH2
LRGUK
LRP2
LRRC17
LRRC18
LRRC2
LRRC23
LRRC31
LRRC32
LRRC34
LRRC36
LRRC4
LRRC43
LRRC46
LRRC48
LRRC49
LRRC55
LRRC6
LRRC63
LRRC69///SLC26A7
LRRC71
LRRC74B
LRRD1
LRRFIP1
LRRIQ1
LRRK2
LRRN1
LRRN3
LRRN4
LRRTM4
LRTOMT
LSMEM1
LTF
LUZP2
LXN
LY86
LY9
LY96
LYPD1///GPR39
LYPLAL1
LYRM9
LYVE1
MAATS1
MAB21L1
MACROD2
MAEL
MAFF
MAFIP
MAGEA11
MAGEB2
MAGEC2
MAK
MAP2
MAP2K3
MAP2K6
MAP3K19
MARCH1
MARCH10
MARCH11
MARCH3
MARCO
MAS1L
MATN3
MB21D1///DDX43
MB21D2
MC4R
MCEMP1
MCMDC2
MCOLN2
MDH1B
MEDAG
MEI1///MEI1
MELK
MEOX1
MEOX2
METTL1
METTL24
MFAP5
MFSD2A
MFSD2B
MGAM
MGARP
MGAT4C
MGC24103
MGC40069///TRAV8-3
MGC57346
MIA2
MICALCL
MIR100
MIR101-1
MIR103B1///MIR103A1
MIR103B2///MIR103A2
MIR125B1
MIR126
MIR128-2
MIR137
MIR137HG
MIR141
MIR142
MIR145
MIR147B///C15orf48
MIR148B
MIR153-2
MIR154
MIR155///MIR155HG
MIR15A
MIR15B
MIR16-1
MIR17HG///MIR92A1///MIR20A///MIR19B1///MIR19A///MIR18A///MIR17
MIR181A1
MIR181A2
MIR181B1
MIR181B2
MIR183
MIR184
MIR186
MIR196A2
MIR199A1
MIR205HG///MIR205
MIR21
MIR216A
MIR218-1
MIR22///MIR22HG
MIR221
MIR222
MIR223
MIR224///GABRE
MIR23A
MIR24-2
MIR27A
MIR28
MIR299
MIR29A
MIR29B2
MIR29C
MIR3074///MIR24-1///C9orf3
MIR30A
MIR30C2
MIR30D
MIR30E
MIR31
MIR31HG
MIR32
MIR323A
MIR331
MIR34B
MIR382
MIR412
MIR4435-1HG///LINC00152
MIR455
MIR4697HG
MIR487A
MIR492///KRT19P2///KRT19
MIR494
MIR509-3///MIR509-2///MIR509-1
MIR646HG
MIR675///H19
MIR9-1
MIR9-3
MIR98
MIR99A
MIR99AHG
MIRLET7A1
MIRLET7A2
MIRLET7C
MIRLET7F1
MIRLET7F2
MIRLET7G
MKI67
MLF1
MLIP
MME///MME
MMP1
MMP10
MMP12
MMP13
MMP16
MMP19
MMP26
MMP3
MMP7
MMP9
MMRN1
MND1
MNDA
MNS1
MOGAT1
MOK
MOP-1
MORN2
MORN5
MOS
MOXD1
MPPED2
MRGPRF
MS4A1
MS4A14///MS4A7
MS4A15
MS4A2
MS4A3
MS4A6E
MS4A8
MSC
MSL3P1
MSLN
MSMB
MSMO1
MSR1
MSTN
MT1A
MT1DP
MT1E
MT1F
MT1G
MT1H
MT1L
MT1M
MT1M///MT1JP
MT1P3///MT1JP///MT1E
MT1X
MT2A
MTBP
MTFR2
MTHFD2L
MTNR1A
MUC13
MUC15
MUC15///ANO3
MUC16
MUC20
MUC21
MUC4///MUC4
MUC5B
MUM1L1
MUSK
MXRA5
MYB
MYBL1
MYC
MYCBPAP
MYH11
MYH2
MYL1
MYO16///MYO16
MYO3A
MYOC
MYOCD
MYOM1
MYOT
MYRF
MYRFL
MYZAP///GCOM1///POLR2M
MZB1
N4BP2L1
NAALAD2
NABP1
NALCN
NANOGNB
NANOGP1
NAP1L2
NAP1L3
NAPEPLD
NAPSA
NAT1
NAT2
NAV3
NBEA
NBPF22P
NCAM1
NCAM2
NCKAP5
NCR3LG1
NDUFA2
NECAB1
NEK10
NEK11
NEK2
NEK5
NELL1
NELL2
NEMF
NETO1
NETO2
NFATC2
NFKB2
NFYB
NHLH2
NIPAL1
NKAIN3
NKX2-1
NLGN1
NLGN4Y
NLRC4
NLRP11
NLRP14
NLRP2
NLRP3
NME5
NME8
NME9
NMRK1
NMU
NMUR2
NOL7
NOP16
NOSTRIN
NOV
NOVA1
NOX4
NPAS2
NPHP1
NPHS2
NPNT
NPR1
NPR3
NPY1R
NPY4R
NR1D1///THRA
NR1D2
NR1H4
NR4A1
NR4A2
NR4A3
NRCAM
NRG1
NRG4
NRK
NRXN3
NSUN7
NTM
NTNG1
NTRK2
NTRK3
NTS
NUAK1
NUDT9P1
NUF2
NUGGC
NUP210L
NUP62CL
NWD1
NXF2B///NXF2///NXF2B///NXF2
NXF3
NXPE2
NXPE4
ODF3B
OGN
OK/SW-CL.36
OLAH
OLFM3
OLFM4
OLR1
OMD
OPN1LW///OPN1MW
OPN3///KMO
OR10A2///OR10A5
OR10D3
OR10J5
OR10K2
OR10T2
OR11H12///OR11H1
OR12D3
OR13C4
OR13C5
OR13C9
OR13G1
OR14I1
OR1D2
OR1D5
OR1F2P///OR1F1
OR1J4
OR1N2
OR1Q1
OR2A12
OR2A25
OR2AK2
OR2B2
OR2D2
OR2D3
OR2F2
OR2K2
OR2L2
OR2L8
OR2T10
OR2T27
OR2T4
OR2T6
OR2T8
OR4B1
OR4C11
OR4C13
OR4C15
OR4C16
OR4C6
OR4D2
OR4D9
OR4F17///OR4F5///OR4F4
OR4F29///OR4F21///OR4F16///OR4F3
OR4K1
OR4K15
OR4L1
OR4M1///OR4M2
OR4Q3
OR4S2
OR4X2
OR51A4
OR51A7
OR51B4
OR51B6
OR51E2
OR51L1
OR51T1
OR52A1
OR52E4
OR52E6
OR52E8
OR52I1
OR52J3
OR52K3P
OR52N1
OR52N4
OR52N5
OR56A5
OR56B4
OR5AK2
OR5AN1
OR5AP2
OR5B2
OR5B21
OR5D14
OR5H2
OR5K3
OR5L1
OR5M3
OR5P2
OR5P3
OR5T2
OR6A2
OR6B2
OR6C3
OR6C6
OR6C65
OR6K3
OR6N1
OR6N2
OR7A17
OR7E13P
OR7E37P///OR7E18P
OR7G2
OR8D4
OR8G1
OR8G5///OR8G1
OR8I2
OR8K1
OR9A2
OR9A4
OR9H1P
ORM1
ORM2///ORM1
OSBPL6
OSCP1
OSM
OSR2
OSTN
OTC
OVCH1
OVCH2
OVOS///OVOS2
P2RX5
P2RY10
P2RY12
P2RY13
P2RY14
P2RY8///CRLF2
P4HA3
PACRG
PADI4
PAGE2B
PAGE3
PAPPA-AS1///PAPPA
PAPPA2
PAQR5
PARP15
[truncated: 1,002 more rows]

## Sheet: human PAH2
Table S2-5 Top 3000 variable genes in the human PAH cohort 2 (GSE53408)
Symbol
AADAC
AADACL2
AASS
ABCA10
ABCA13
ABCA6
ABCA8
ABCA9
ABCB1
ABCB5
ABCB7
ABCC9
ABCD2
ABCE1
ABCG2
ABHD12B
ABL2
ACACA
ACACB
ACADL
ACADSB
ACE2
ACKR4
ACOT4
ACOXL
ACPP
ACRC
ACSL1
ACSL4
ACSS3
ACTC1
ACTR3BP2
ACTR8
ACVR1C
ADAL
ADAM12
ADAM20P1
ADAM21
ADAM23
ADAM28
ADAMDEC1
ADAMTS15
ADAMTS16
ADAMTS3
ADAMTS4
ADAMTS5
ADAMTS6
ADAMTS8
ADAMTS9
ADAMTSL1
ADAMTSL3
ADCYAP1
ADCYAP1R1
ADD3
ADGB
ADIPOQ
ADM
ADRA1A
ADRB1
ADTRP
AFF3
AGAP11///ADIRF
AGBL1
AGBL2
AGL
AGMO
AGPS
AGR2
AGR3
AGTR2
AHCTF1
AHI1
AHNAK2
AIFM1
AIM1
AIM2
AJAP1
AK4
AK5
AK7
AK8
AKAP12
AKAP14
AKAP5
AKAP6
AKAP9
AKR1B10
AKR1C1
AKR1C2
ALAS2
ALDH1A2
ALDH1A3
ALDH1L2
ALG11///UTP14C
ALKBH8
ALMS1
ALOX15
AMD1
AMPD1
ANAPC1
ANAPC1P1///ANAPC1
ANGPT1
ANGPT2
ANGPTL1
ANGPTL4
ANGPTL5
ANK2
ANK3
ANKFN1
ANKMY2
ANKRD1
ANKRD12
ANKRD20A12P///ANKRD20A4///ANKRD20A2///ANKRD20A3///ANKRD20A1
ANKRD20A12P///ANKRD20A8P
ANKRD20A8P
ANKRD20A8P///ANKRD20A4///ANKRD20A2///ANKRD20A3///ANKRD20A1
ANKRD22
ANKRD26
ANKRD28
ANKRD32
ANKRD36
ANKRD36///ANKRD36B
ANKRD36B
ANKRD36C///ANKRD36///ANKRD36B
ANKRD45
ANKRD50
ANKRD62
ANLN
ANO1
ANO2
ANO5
ANPEP
ANXA8L1///ANXA8
AOC3
AOX1
AP1S3
AP3B1
APC
APLN
APLNR
APOBEC3A_B///APOBEC3A
APOBEC3A_B///APOBEC3B
APOBEC4
APOC1
APOH
APOL4
APOLD1
AQP4-AS1
AQP5
AQP7
AQP7P1///AQP7
AQP9
AQPEP
ARAP2
AREG
ARG1
ARHGAP11A
ARHGAP11B
ARHGAP15
ARHGAP21
ARHGAP29
ARHGAP42
ARHGEF34P///OR2A7///OR2A4
ARHGEF37
ARHGEF38
ARID4A
ARID5A
ARL4A
ARMC3
ARMC4
ARMC8
ARMCX4
ARNTL
ARNTL2
ARRDC2
ART4
ASB14///APPL1
ASCC3
ASF1B
ASNS
ASPA
ASPM
ASPN
ASUN
ATAD2
ATAD5
ATG2B
ATG4A
ATIC
ATOH8
ATP11C
ATP13A3
ATP1A2
ATP2B1
ATP5J2
ATP6AP1L
ATP6V0D2
ATP6V1A
ATP6V1C1
ATP6V1D
ATP8B4
ATP8B5P
ATR
ATRNL1
ATRX
AURKA
AVPR1A
AWAT2
AZGP1
B3GALT1
B3GALT2
B3GNT1
B3GNT5
BAAT
BACH1
BANK1
BAZ1A
BAZ2B
BBX
BCAT1
BCCIP
BCHE
BCL2A1
BCLAF1
BDKRB1
BDP1
BEX5
BICC1
BIRC3
BLM
BLZF1
BMP3
BMP5
BMX
BNC1
BNIPL
BOC
BOD1L1
BORA///DIS3
BPIFB1
BRCA1
BRCA2
BRCC3
BRINP1
BRINP2
BRIP1
BRMS1L
BRWD3
BST2
BTAF1
BTBD16
BTBD8
BTG4
BTNL9
BUB1
BZW1
BZW2
C10orf10
C10orf107
C10orf12
C10orf131
C10orf67
C11orf70
C11orf88
C12orf29///CEP290
C12orf4
C12orf5
C12orf75
C15orf26
C17orf47
C17orf97
C18orf54
C1orf110
C1orf141
C1orf158
C1orf168
C1orf189///C1orf189
C1orf192
C1orf194
C1orf87
C1QL3///PTER
C1QTNF3-AMACR///C1QTNF3
C1QTNF5///MFRP
C1QTNF7
C1QTNF9B-AS1///C1QTNF9B
C20orf85
C2orf15
C2orf40
C2orf43
C2orf66
C2orf73
C3orf14
C3orf36
C3orf52
C4B///C4A
C4BPB
C4orf22
C5
C5orf17
C5orf34
C5orf42
C6
C6orf118
C6orf165
C6orf211
C6orf99
C7
C8B
C9
C9orf116
C9orf117
C9orf131
C9orf135
C9orf152
CA1
CA12
CA4
CACNA2D1
CACNG4
CACYBP
CADM2
CADPS2
CALB2
CALD1
CALU
CAMK1D
CAND1
CAPN13
CAPRIN2
CAPS
CAPSL
CASC1
CASC5
CASP12
CASP5
CASQ2
CASS4
CATSPERB
CBWD6///CBWD5
CBX7
CC2D2A
CC2D2B
CCBE1
CCDC102B
CCDC110
CCDC112
CCDC113
CCDC132
CCDC14
CCDC141
CCDC144CP///CCDC144B///CCDC144A
CCDC144CP///CCDC144NL///CCDC144B
CCDC146
CCDC15
CCDC17
CCDC170
CCDC171
CCDC173
CCDC176///ALDH6A1
CCDC18
CCDC181
CCDC23///ERMAP
CCDC25
CCDC3
CCDC30
CCDC36
CCDC39
CCDC47
CCDC59
CCDC60
CCDC65
CCDC71L
CCDC80
CCDC88A
CCL11
CCL13
CCL15-CCL14///CCL15///CCL14
CCL16
CCL19
CCL2
CCL20
CCL23
CCL24
CCL4
CCL4L1///CCL4
CCL4L1///CCL4L2///CCL4
CCL5
CCL7
CCL8
CCNA1
CCNA2
CCNB1
CCNB2
CCNE2
CCP110
CCPG1
CCR1
CCR2
CCR4
CCR7
CCRN4L
CCSER1
CCT2
CCT5
CCT6A
CD101
CD163
CD163L1
CD177
CD180
CD1A
CD1C
CD1E///CD1E
CD200
CD200R1
CD209
CD22
CD226
CD24
CD248
CD27
CD274
CD28
CD38
CD3D
CD3E
CD3G
CD40LG
CD5
CD5L
CD69
CD79A
CD80
CD83
CD8A
CD8B
CD96
CDC20
CDC42BPA
CDC45
CDC5L
CDC6
CDC7
CDCA2
CDCA7
CDCA7L
CDCA7L///DNAH11
CDH10
CDH2
CDH20
CDH3
CDH6
CDHR3
CDK1
CDK5RAP2
CDKL2
CDKL4
CDKN1A
CDKN3
CDO1
CDON
CDRT1
CDRT1///FBXW10
CDRT4
CEACAM5
CEBPZ
CEMIP
CENPE
CENPF
CENPH
CENPI
CENPJ
CENPK
CENPL
CENPU
CENPW
CEP112
CEP128
CEP135
CEP152
CEP162
CEP170
CEP170P1
CEP350
CEP55
CEP57
CEP57L1
CEP70
CEP78
CEP83
CEP97
CERKL///ITGA4
CERS4
CETN3
CFAP43
CFAP44
CFAP46
CFAP53
CFAP54
CFAP57///EBNA1BP2
CFAP61
CFAP69
CFAP70
CFAP74
CFB
CFH
CFHR1
CFHR3
CFI
CFLAR
CFTR
CH25H
CHAC2
CHAF1B
CHD1
CHD2
CHD9
CHDC2
CHEK1
CHI3L1
CHI3L2
CHIA
CHIAP2
CHIT1
CHL1
CHML
CHORDC1
CHRNA5
CHST9
CHUK
CIART
CIDEA
CIDEC///CIDECP
CILP
CIR1
CKAP2
CKAP2L
CKAP5
CKM
CKMT1A///CKMT1B
CLC
CLDN1
CLDN5
CLDN8
CLEC12A
CLEC12B
CLEC14A
CLEC3B
CLEC4D
CLEC4E
CLEC4M
CLEC5A
CLEC6A
CLHC1
CLIC2
CLOCK
CLSPN
CLSTN2
CLTC
CMA1
CMAHP
CMC1///AZI2
CMC2///CENPN
CMSS1
CMTM8
CMYA5
CNGA4
CNKSR3
CNR1
CNTFR
CNTLN
CNTN1
CNTN4
CNTNAP3B///CNTNAP3
CNTRL
COL14A1
COL1A1
COL3A1
COL6A5
COL6A6
COLEC10
COLGALT2
COPB1
COPB2
COPS2
COPS4
CORIN
COX4I2
COX7A1
CP
CPA3
CPA4
CPA6
CPAMD8
CPB2
CPE
CPED1
CPSF3
CPSF4L
CPXM1
CPXM2
CR1
CR1L
CR2
CRACR2A
CRHBP
CRISP3
CRISPLD2
CRLF2
CRTAC1
CRY1
CRYAB
CRYBG3///MINA
CSF3
CSGALNACT1
CSPG4P5///CSPG4
CST1
CT45A2///CT45A5///CT45A4
CTAGE8///CTAGE4///CTAGE9///CTAGE15///CTAGE6
CTH
CTLA4
CTPS1
CTR9
CTSE
CTSF
CTSG
CTSK
CTSL
CTSW
CTTNBP2
CUL2
CWC22
CWC27
CWF19L2
CWH43
CX3CL1
CX3CR1
CXCL10
CXCL11
CXCL13
CXCL14
CXCL2
CXCL2///CXCL1
CXCL5
CXCL6
CXCL8
CXCL9
CXCR1
CXorf21
CXorf22
CYLD
CYP1B1
CYP2C18
CYP2F1
CYP3A4
CYP3A5
CYP3A7
CYP4F11
CYP4Z1
CYSLTR2
DAW1
DBF4
DCC
DCDC1
DCDC5
DCLK1
DCLRE1A
DCSTAMP
DDIAS
DDIT3
DDR2
DDX1
DDX10
DDX11L9///DDX11L2
DDX18
DDX20
DDX21
DDX3X
DDX3Y
DDX52
DDX58
DDX60
DDX60L
DEFA1B///DEFA3///DEFA1
DEFB1
DEFB110
DEK
DENND1B
DENND2C
DEPDC1
DEPDC1B
DEPDC4
DEPTOR
DES
DHFRL1///DHFR
DHRS9
DHX15
DHX29
DHX36
DHX9
DIAPH2
DIAPH3
DIS3///PIBF1
DISP1
DKC1
DKK1
DKK2
DLD
DLEC1///DLEC1
DLG2
DLGAP5
DLL4
DMD
DMTF1
DMXL2
DNA2
DNAAF1///TAF1C
DNAH10
DNAH12
DNAH14
DNAH2
DNAH3
DNAH5
DNAH6
DNAH7
DNAH9
DNAI1
DNAJA1
DNAJA4
DNAJB13
DNAJC10
DNAJC13
DNAJC2
DNAJC21
DNAJC28
DNAJC3
DNAJC5B
DNASE1L3
DNASE2B
DNM1L
DNTTIP2
DOCK10
DOCK11
DOCK5
DOCK7
DOPEY1
DPH3
DPP4
DPP6
DPT
DPY19L2P2
DRC1
DSC3
DSCC1
DSE
DSERG1
DSG2
DSP
DST
DTHD1
DTL
DTX3L///PARP9
DUSP14
DUSP5
DYNC2H1
DYNLRB2
DYRK3
DZIP1///CLDN10
DZIP3
EBF1
EBF2
EBF3
EBNA1BP2
ECHDC1
ECM2
ECT2
EDN1
EEA1
EFCAB1
EFCAB10///RINT1
EFCAB12
EFCAB13
EFCAB7
EFHB
EFHC2
EFTUD1
EFTUD1P1///EFTUD1
EGF
EGFL6
EGR2
EHBP1
EHF
EID3
EIF1AX
EIF1AY
EIF2AK2
EIF2AK3
EIF2AK4
EIF2B3
EIF2S1
EIF2S2
EIF3A
EIF3J
EIF4A2
EIF5
EIF5B
ELF3
ELF5
ELL2
ELOVL2
ELOVL6
ELOVL7
ELTD1
EML4
EMP1
EMR1
EMR2
EMR3
ENKUR
ENOX2
ENPEP
ENPP1
ENPP2
EPC2
EPGN
EPHA3
EPHA4
EPRS
EPS8
EPSTI1
ERAP2
ERBB4
ERCC6-PGBD3///PGBD3///ERCC6
ERCC6L
ERCC6L2
EREG
ERI1
ERI2///ACSM3
ERICH3
ERO1LB
ESCO2
ESF1
ESM1
ETAA1
ETFDH
EXO1
EXOC1
EXOC5
EXOSC9
EXPH5
EYA1
EYA4
EYS
EZH2
F10
F11
F13A1
F2RL2
F5
F8
FABP3
FABP4
FABP6
FAIM2
FAM102B
FAM107A
FAM111A
FAM111B
FAM133CP///FAM133DP///FAM133B
FAM133DP///FAM133B
FAM135A
FAM138E///FAM138D///FAM138C///FAM138B///FAM138A///FAM138F
FAM13A
FAM13C
FAM153C///FAM153A
FAM153C///FAM153A///FAM153B
FAM154B
FAM167A
FAM167B
FAM171B
FAM175B
FAM177A1
FAM180A
FAM183A
FAM184A
FAM188B
FAM189A2
FAM198B
FAM208B
FAM216B
FAM227A
FAM230B
FAM35DP///FAM35BP///FAM35A
FAM3B
FAM60A
FAM65B
FAM69B
FAM72A///FAM72D
FAM81B
FAM83B
FAM83D
FAM91A1
FAM98A
FANCB
FANCD2
FANCI
FANCM
FANK1
FAP
FAR2
FARSB
FASTKD2
FAT1
FAT3
FAXDC2
FBN1
FBXO15
FBXO16
FBXO30
FBXO32
FBXO38
FBXO48
FBXO5
FCAR
FCER1A
FCGR1C///FCGR1B///FCGR1A
FCN3
FCRL3
FDCSP
FER
FEZ1
FFAR2
FFAR4
FGA
FGD6
FGF1
FGF10
FGF14
FGF18
FGF7
FGFBP2
FGFR4
FGG
FGL1
FGL2
FH
FHL5
FIBIN
FIG4
FIGF
FIGNL1
FILIP1L
FKBP14
FKTN
FLJ20712
FLJ27255
FLJ34503
FLJ36840
FLJ38379
FLJ45832
FLJ45950
FLRT2
FLT1
FMN1
FMO1
FMO2
FMO3
FMO5
FNBP1L
FOSB///FOSB
FOSL1
FOXF1
FOXJ1
FOXM1
FOXP2
FPR2
FPR3
FREM2
FRK
FRMD4B
FRMPD2
FRMPD2B///FRMPD2
FRS2
FRYL
FRZB
FSIP2
FST
FXR1
FXYD1
FYB
FZD4
G2E3
GABPA
GABRR3
GADD45A
GADD45B
GAFA1
GAGE8///GAGE12B///GAGE12J///GAGE13///GAGE2E///GAGE6
GALNT1
GALNT13///GALNT13
GALNT15
GALNT3
GALNT5
GALNT7
GAPT
GARS
GART
GAS2L3
GATA2
GATA3
GBE1
GBP2
GBP3
GBP3///GBP1
GBP4
GBP5
GCC2
GCH1
GCLM
GCM1
GCNT1
GCNT2
GCNT4
GCSAML
GDF10
GDF15
GDF9
GDPD3
GEM
GEN1
GFM1
GFPT1
GFPT2
GFRA1
GGH
GGNBP2
GGTLC1
GHR
GINS1
GINS2
GJA4
GJA5
GK
GK3P///GK
GLDN
GLP2R
GLRB
GLYAT
GMNN
GNA14
GNL2
GNL3
GNLY
GOLGA4
GOLGA5
GOLGB1
GOLIM4
GOLM1
GPA33
GPAM
GPATCH4
GPC6
GPD1
GPD2
GPER1
GPM6A
GPR110
GPR146
GPR15
GPR171
GPR174
GPR34
GPR82
GPR84
GPR97
GPR98
GPSM2
GPT2
GPX8
GRAMD2
GRAPL
GRB14
GREB1L
GREM1
GRIA1
GRIK1-AS2
GRK5
GRP
GSDMC
GSKIP
GSTA1
GSTA2
GSTA3
GSTM1
GSTM3
GSTM5
GSTT1
GTF2H1
GTF3C3
GTPBP4
GTSF1
GUF1
GVINP1
GYG2
GYPA
GYPB
GZMA
GZMK
HABP2
HAS1
HAS2
HAUS6
HAVCR2
HBD
HBG2///HBG1
HBS1L
HCAR1
HCAR2///HCAR3
HCST
HDC
HDX
HEATR1
HECTD1
HECW2
HELLS
HEMGN
HEPN1///HEPACAM
HERC6
HEY1
HEY2
HEYL
HFM1
HGF
HHIP
HHLA2
HIBCH
HIF1A
HIF3A
HIGD1B///EFTUD2
HILPDA
HIST1H1A
HIST1H1B
HIST1H2AE
HIST1H2AJ
HIST1H2AK
HIST1H2AM
HIST1H2BB
HIST1H2BC
HIST1H2BD
HIST1H2BF
HIST1H2BG
HIST1H2BH
HIST1H2BI
HIST1H2BJ
HIST1H2BM
HIST1H3A
HIST1H3B
HIST1H3D///HIST1H2AD
HIST1H3E
HIST1H3F
HIST1H3H
HIST1H3I
HIST1H4D
HIST1H4L
HIST2H2AA4///HIST2H2AC///HIST2H2AA3
HIST2H2AB
HIST2H2AC
HIST2H2BE
HIST2H4A
HIST2H4B
HIVEP1
HIVEP2
HIVEP3
HLA-DOB
HLA-DQB1
HLA-DQB2
HLA-DRB1///HLA-DQB1///HLA-DRB5///HLA-DRB4///HLA-DRB3///HLA-DRB1
HLA-DRB5///HLA-DRB4///HLA-DRB1
HLTF
HMCN1
HMGCLL1
HMGCR
HMGCS1
HMGCS2
HMMR
HMOX1
HNF1A-AS1
HNRNPA1
HNRNPA3
HNRNPA3///HNRNPA3P1
HNRNPU-AS1///COX20
HOOK1
HOOK3
HOXA-AS2
HOXA2
HOXA4
HOXA5
HOXA6
HOXA7
HP
HPGD
HPGDS
HPR
HPSE2
HRH4
HSD17B13
HSD17B4
HSD17B7P2///HSD17B7
HSP90AA1
HSP90AA2
HSP90AA4P
HSP90AA5P
HSP90AA6P
HSP90AB3P///HSP90AB1
HSP90B1
HSPA13
HSPA1B///HSPA1A
HSPA4
HSPA4L
HSPA6
HSPA7///HSPA6
HSPA9
HSPB6
HSPD1
HSPH1
HTATSF1
HTR2A
HTR2B
HTR3C
HYDIN
HYDIN2
HYDIN2///HYDIN
HYLS1
IARS
IBTK
ICAM4
ICE1
ICOS
IDE
IDH1
IDI2-AS1
IDI2///IDI2-AS1
IDO1
IER3
IFI16
IFI27
IFI44
IFI44L
IFI6
IFIH1
IFIT1
IFIT1B
IFIT2
IFIT3
IFIT5
IFNA10
IFNG
IFRD1
IFT57
IFT74
IFT80
IGBP1P1
IGF1
IGFBP3
IGFBP6
IGHG4///IGHA2
IGHV3-23///IGHV4-31///IGHM///IGHG4///IGHG3///IGHG2///IGHG1///IGHD///IGHA2
IGJ
IGK
IGK///IGKC
IGKC
IGLV6-57
IGSF10///MED12L
IGSF6
IL12A
IL13RA2
IL17RB
IL18
IL18R1
IL18RAP
IL1A
IL1B
IL1R2
IL1RAP
IL1RL1
IL1RL2
IL1RN
IL20
IL20RA
IL22
IL24
IL2RA
IL2RB
IL5RA
IL6
ILF3-AS1
IMPA1
INHBA
INMT
INPP4B
INS-IGF2///IGF2
INTS7
IPO11
IPO5
IPO7
IPO8
IQCF2
IQCG
IQCJ-SCHIP1///IQCJ
IQGAP2
IQGAP3
IQUB
IRAK2
IRAK3
IRF1
IRX3
ISM1
ITGA10
ITGA2
ITGA6
ITGA7
ITGAV
ITGB3
ITGB6
ITGB8
ITGBL1
ITK
ITLN1
ITLN2
ITM2A
ITPR2
IVNS1ABP
IWS1
JAKMIP2
JMJD1C
JMY
JPX
JRKL
KBTBD2
KBTBD8
KCNAB1
KCNB1
KCND2
KCNIP1
KCNIP2
KCNJ2
KCNK17
KCNK3
KCNMB4
KCNQ3
KCNT2
KDELC1
KDM3A
KDM5D
KGFLP1///FGF7
KGFLP2///KGFLP1///FGF7
KHDRBS2
KIAA0020
KIAA0101
KIAA0196
KIAA0226L
KIAA0368
KIAA0825
KIAA1107
KIAA1109
KIAA1324
KIAA1324L
KIAA1328
KIAA1524
KIAA1683
KIAA1731
KIAA2012
KIF11
KIF14
KIF15
KIF16B
KIF18A
KIF20A///CDC23
KIF20B
KIF21A
KIF23
KIF2C
KIF4A
KIF4B///KIF4A
KIF5B
KIR2DL3///KIR2DL2///KIR2DL1
KIR2DS1///KIR2DL3///KIR2DL2///KIR2DL1
KIR2DS2///KIR2DL3///KIR2DL2///KIR2DL1
KIR2DS2///KIR2DS4///KIR2DS1///KIR2DL3///KIR2DL2///KIR2DL1
KIR2DS2///KIR3DL1///KIR2DS4///KIR2DS3///KIR2DS1///KIR2DL3///KIR2DL2
KIR2DS2///KIR3DL1///KIR2DS5///KIR2DS4///KIR2DS1///KIR2DL3///KIR2DL1
KIR2DS2///KIR3DS1///KIR3DL1///KIR2DS1
KIR2DS2///KIR3DS1///KIR3DL1///KIR2DS5///KIR2DS4///KIR2DS1
KIT
KL
KLF15
KLHL13
KLHL4
KLHL41
KLK11
KLK7
KLRB1
KLRC1
KLRC3
KLRC3///KLRC2
KLRC4
KLRC4-KLRK1
KLRD1
KLRF1
KLRG1
KLRK1///KLRC4
KNSTRN
KNTC1
KPNA2
KPNA4
KRR1///GLIPR1
KRT16P3///KRT16P2///KRT16
KRT4
KRT5
KRT6A
KRTAP19-4
KTN1
KYNU
L3MBTL3
LACC1
LAMA2
LAMP5
LARP1B
LARP7///ZGRF1///LARP7
LARS
LBH
LBP
LCA5
LCORL///NCAPG
LCTL///ZWILCH
LDHC
LDLRAD1
LEP
LGALS12
LGR5
LIF
LIG4
LILRA1
LILRA2
LINC00189
LINC00238
LINC00312
LINC00314
LINC00328
LINC00472
LINC00597
LINC00670
LINC00935
LINC01105
LINC01140
LINC01356
LINC01535///LINC00665
LIPE
LIPG
LIPN
LMNB1
LMNTD1
LMOD1
LOC100049716
LOC100127886
LOC100128922
LOC100129518///ACAT2
LOC100129884///LOC100129884
LOC100129888///NIF3L1
LOC100130815
LOC100130876
LOC100131131
LOC100131541
LOC100131581
LOC100132356
LOC100132686
LOC100134868
LOC100288114///ZNF667-AS1
LOC100288814
LOC100507387///FAM153C///FAM153A///FAM153B
LOC102723552///ANKRD20A4///ANKRD20A2///ANKRD20A3///ANKRD20A1
LOC102723552///ANKRD20A8P///ANKRD20A4///ANKRD20A2///ANKRD20A3///ANKRD20A1
LOC102723631///CT45A2///CT45A1///CT45A5///CT45A4///CT45A3
LOC102723631///CT45A2///CT45A5///CT45A4///CT45A3
LOC102723631///CT45A2///CT45A6///CT45A5///CT45A4
LOC149373
LOC1720
LOC284581
LOC284788
LOC285847///FKBP5
LOC339803
LOC344887
LOC389834
LOC441666
LOC57399
LOC644172///MAPK8IP1
LOC646358///DNAJB14
LOC646743///TISP43
LOC646813
LOC692247///LMNTD2
LOX
LPAR3
LPAR4
LPHN3
LPL
LPPR1
LPPR4
LPPR5
LRGUK
LRIF1
LRP2
LRP4
LRP8
LRPPRC
LRRC17
LRRC2
LRRC31
LRRC32
LRRC36
LRRC39///TRMT13
LRRC4
LRRC43
LRRC46
LRRC48
LRRC69///SLC26A7
LRRC70
LRRCC1
LRRFIP1
LRRIQ1
LRRIQ3
LRRK2
LRRN3
LRRN4
LRRTM4
LSG1
LSMEM1
LTBP4
LTF
LTN1
LTV1
LUC7L3
LXN
LY75
LYAR
LYRM2///ZC3H11A
LYRM9
LYSMD3
LYVE1
LZTFL1
MAATS1
MAB21L3
MACC1
MAD2L1
MAFIP
MAK
MAK16///TTI2
MAL
MAMDC2
MAML1///LTC4S
MAP1B
MAP3K13
MAP3K19
MAP7D3
MAP9
MAPK6
MARCH2
MARCH9
MAS1L
MATN2
MATN3
MB
MBD4
MCCC1
MCEMP1
MCM10
MCM4
MCM6
MCM8
MCTP1
MDGA1
MDH1B
MDM2
ME1
MECOM
MEDAG
MEG3
MELK
MET
METAP2
METTL1
METTL18
METTL21EP
MFAP1
MFAP3L
MFAP4
MFAP5
MFNG
MGA
MGAM
MGAT4C
MGC24103
MIA3
MICA
MIER3
MIOS
MIR100
MIR103B2///MIR103A2
MIR10A
MIR126
MIR136
MIR142
MIR145
MIR147B///C15orf48
MIR154
MIR155///MIR155HG
MIR15A
MIR15B
MIR16-2
MIR17HG///MIR92A1///MIR20A///MIR19B1///MIR19A///MIR18A///MIR17
MIR181A1
MIR181B1
MIR186
MIR199A1
MIR200C
MIR21
MIR2110///CCDC186
MIR218-1
MIR221
MIR222
MIR223
MIR224///GABRE
MIR23A
MIR24-2
MIR27A
MIR27B///C9orf3
MIR28
MIR299
MIR29A
MIR29B2
MIR29C
MIR3074///MIR24-1///C9orf3
MIR30B
MIR30D
MIR30E
MIR31
MIR31HG
MIR32
MIR323A
MIR382
MIR410
MIR487A
MIR519A2///MIR519A1///MIR520B
MIR519A2///MIR520C///MIR520B///MIR519B///MIR520F
MIR646HG
MIR675///H19
MIR95
MIR99AHG
MIRLET7A2
MIRLET7C
MIRLET7F1
MIRLET7G
MIS12
MIS18BP1
MKI67
MKKS
MLF1
MME///MME
MMP1
MMP12
MMP16
MMP19
MMP3
MMP7
MMP8
MMP9
MMRN1
MMS22L
MND1
MNDA
MNS1
MOP-1
MORC4
MORF4L2
MORN2
MORN5
MOSPD2
MPDZ
MPHOSPH10
MPHOSPH6
MPHOSPH9
MPP5
MPP6
MPP7
MPPED2
MRC1
MROH9
MS4A1
MS4A15
MS4A2
MS4A3
MS4A8
MSANTD4
MSC
MSH2
MSH6
MSL3P1
MSLN
MSMB
MSR1
MT1A
MT1H
MT1M
MT1M///MT1JP
MT1X
MTBP
MTERF1
MTFR2
MTHFD1
MTHFD2
MTIF2
MTUS1
MUC15
MUC15///ANO3
MUC16
MUC21
MUC4///MUC4
MUC5B
MUM1L1
MUSK
MUT
MX1
MX2///LOC100131190///MX2
MYB
MYBPC1
MYCBP2
MYH1
MYH11
MYH7
MYL1
MYL2
MYO5A
MYO5C
MYO9A
MYOC
MYOCD
MYOM1
MYOZ1
MYRF
MYRFL
MYRIP
N4BP2
NAA15
NAALAD2
NABP1
NAE1
NALCN
NAMPT
NAPEPLD
NAPG
NARS
NAV3
NBEA
NBN
NCAM2
NCAPG2
NCAPH
NCF2
NCL
NCR3LG1
NDC80
NDRG4///NDRG4
NEB
NECAB1
NEDD1
NEGR1
NEIL3
NEK10
NEK2
NEK5
NELL2
NEXN
NF1
NFIL3
NFXL1
NIN
NIPAL1
NIPBL
NKG7
NKTR
NLGN1
NLGN4X
NLGN4Y
NLN
NLRC4
NLRP2
NLRP3
NME5
NMUR2
NNAT
NOC3L
NOL8
NOLC1
NOP16
NOP58
NOS1
NOSTRIN
NOX4
NPR3
NPY1R
NPY4R
NPY5R
NR1D1///THRA
NR1D2
NR5A2
NRCAM
NRG3
NRG4
NRIP1
NRIP3
NRK
NRM
NRN1
NSF
NSRP1
NT5E
NTM
NTRK2
NTRK3
NTS
NUCB2
NUDCD1
NUDT12
NUDT14
NUF2
NUFIP1
NUP205
NUP88
NUSAP1
NXF3
NYNRIN
OAS1
OAS2
OAS3
ODAM
ODF2L
ODF3B
OGN
OLFM4
OLR1
OMD
OPA1
OPN3///KMO
OR13C4
OR2A9P///OR2A42///OR2A20P///OR2A1
OR2L8
OR2M3
OR2T4
OR2T5///OR2T29///OR2T4
OR4A47
OR4C12
OR4F29///OR4F21///OR4F16///OR4F3
OR4K15
OR4N4
OR52K3P
OR52N1
OR52N4
OR52N5
OR5AU1
OR5B21
OR5H6
OR5M3
OR5P2
OR5P3
OR6B2
OR6C4
OR6C76
OR7E13P
OR8G1
OR8G5///OR8G1
ORC1
ORM1
ORM2///ORM1
OSBPL11
OSBPL8
OSR1
OTUD4
OTUD6B
OVCH1
OVCH2
OVOS///OVOS2
OXCT1
P2RX5
P2RY10
P2RY12
P2RY13
P4HA1
PACRG
PAGE2
PAK1IP1
PAK6///BUB1B
PALB2
PALMD
PAMR1
PANX1
PAPPA-AS1///PAPPA
PARP14
PARP15
PARP9
PARPBP
PAX8-AS1
PBDC1
PBK
PBRM1
PCAT4
PCDH15
PCDH18
PCDH9
PCDHB3
PCDHB6
PCDHB8
PCF11
PCK1
PCM1
PCOLCE2
PCSK1
PCSK2
PDCD4
PDE10A
PDE1A
PDE2A
PDE3B
PDE4DIP
PDE7B
PDE8B
PDGFD
PDGFRA
PDGFRL
PDZK1IP1
PDZRN4
PELI1
PFKFB1
PGAP2
PGM2L1
PGM3
PHAX
PHC3
PHEX
PHF20L1
PHF3
PHF6
PHGDH
PHIP
PHLDB2
PI15
PI16
PI3
PIEZO2
PIFO
PIGA
PIGW
PIH1D2
PIK3C2A
PIK3C2G
PIK3CA
PIKFYVE
PIM1
PIM2
PIP
PIP5K1B
PKHD1L1
PKIG
PKNOX2
PKP2
PLA1A
PLA2G10
PLA2G2A
PLA2G4A
PLA2G5
PLAC8
PLAC9
PLCB1
PLCB4
PLCH1
PLCXD3
PLD1
PLEK
PLEKHA5
PLEKHG1
PLEKHG7
PLEKHS1
PLGLA///PLGLB1///PLGLB2///PLG
PLIN1
PLIN2
PLIN4
PLK1
PLK2
PLK4
PLN
[truncated: 1,002 more rows]

## Sheet: common
Table S2-6 The 40 genes represented in the top 3000 variable genes in all five datasets
Symbol
AGR2
AKR1B10
ANGPT2
ATP1A2
BANK1
C10orf10
C17orf97
CCDC80
CH25H
COL1A1
CR2
CXCL14
DNAI1
EDN1
EGR2
EMR1
ESM1
FIBIN
GPM6A
GZMA
HMOX1
IFIT2
IFIT3
IGF1
KLRD1
LRRN3
MKI67
MLF1
MT1H
NRCAM
OLR1
P2RY10
RBP4
SFRP2
SLC16A6
SMAD6
SOX2
TBX5
TMEM212
ZMYND10
