# Supplementary material for: Comparative Transcriptome Analysis Identifies CCDC80 as a Novel Gene Associated with Pulmonary Arterial Hypertension
Source: Front Pharmacol. 2016 Jun 7;7:142. doi: 10.3389/fphar.2016.00142 (PMC4894905; doi:10.3389/fphar.2016.00142)
Supplement: Supplementary file 5 [file Table_3.XLSX]

## Sheet: sequnece
Table S3 Nucleotide sequences of crRNA, tracRNA and PCR primers used for this study
name	sequence (5'-3')
ccdc80_crRNA	aagcagcccgaccgauaaacguuuuagagcuaugcuguuuug
tracRNA	aaacagcauagcaaguuaaaauaaggcuaguccguuaucaacuugaaaaaguggcaccgagucggugcu
ccdc80_gF1	agggcacggtatatgcttgg
ccdc80_gR1	ttaatgatctgaccctgtcgg
col1a1_F1	agatcagagcagagggcaac
col1a1_R1	taggtgcaccaacgtccata
sfrp2_F1	aagagtatgtgatgcctgcaa
sfrp2_R1	ttggtcttggtttctggaatg
edn1_F3	acagaacctgttgtgctcga
edn1_R3	tgtgtttgcattgcttcccag
gapdh_F1	ttctcacaaacgaggacacaa
gapdh_R1	caaggtcaatgaatgggtca
